# Supplementary material for: Nanocurvature-induced field effects enable control over the activity of single-atom electrocatalysts
Source: Nat Commun. 2024 Feb 26;15:1719. doi: 10.1038/s41467-024-46175-1 (PMC10897157; doi:10.1038/s41467-024-46175-1)
Supplement: Supplementary file 3 — Source Data [file 41467_2024_46175_MOESM3_ESM.zip › Source Data Fig. 1.xlsx]

## Sheet: Fig. 1a
E=0							E=-0.4							E=-0.8
1	0						1	0					1	0
2	0						2	0					2	0
2.5							2.5						2.5
3		-0.13906					3		-0.10034				3		-0.13978
4		-0.13906					4		-0.10034				4		-0.13978
4.5							4.5						4.5
5			0.81959				5			0.78411			5			0.75968
6			0.81959				6			0.78411			6			0.75968
6.5							6.5						6.5
7				0.57333			7				0.46387		7				0.4452
8				0.57333			8				0.46387		8				0.4452
8.5							8.5						8.5
9					0.269		9					0.269	9					0.269
10					0.269		10					0.269	10					0.269

## Sheet: Fig. 1b
E	UL(CO2)-UL(H2)
-1.2	0.79511
-1	0.79849
-0.8	0.80503
-0.6	0.81718
-0.4	0.82708
-0.2	0.823
0	0.75987

## Sheet: Fig.1c
E=0									E=-0.6										E=-1.2
1	0								1		0								1	0
2	0								2		0								2	0
2.5									2.5										2.5
3			-0.19693						3				-0.22349						3			-0.40677
4			-0.19693						4				-0.22349						4			-0.40677
4.5									4.5										4.5
5					-1.13559				5						-0.88486				5					-0.68122
6					-1.13559				6						-0.88486				6					-0.68122
6.5									6.5										6.5
7							-0.59123		7								-0.38171		7							-0.25445
8							-0.59123		8								-0.38171		8							-0.25445
8.5									8.5										8.5
9								0	9									0	9								0
10								0	10									0	10								0

## Sheet: Fig.1d
△GOH (eV)	△GOOH (eV)	Theoretical limiting potential (eV)
0	4.92	0
0	4.87	0
0	4.82	0
0	4.77	0
0	4.72	0
0	4.67	0
0	4.62	0
0	4.57	0
0	4.52	0
0	4.47	0
0	4.42	0
0	4.37	0
0	4.32	0
0	4.27	0
0	4.22	0
0	4.17	0
0	4.12	0
0	4.07	0
0	4.02	0
0	3.97	0
0	3.92	0
0	3.87	0
0	3.82	0
0	3.77	0
0	3.72	0
0	3.67	0
0	3.62	0
0	3.57	0
0	3.52	0
0	3.47	0
0	3.42	0
0	3.37	0
0	3.32	0
0	3.27	0
0	3.22	0
0	3.17	0
0	3.12	0
0	3.07	0
0	3.02	0
0	2.97	0
0	2.92	0
0	2.87	0
0	2.82	0
0	2.77	0
0	2.72	0
0	2.67	0
0	2.62	0
0	2.57	0
0	2.52	0
0	2.47	0
0.05	4.92	0
0.05	4.87	0.05
0.05	4.82	0.05
0.05	4.77	0.05
0.05	4.72	0.05
0.05	4.67	0.05
0.05	4.62	0.05
0.05	4.57	0.05
0.05	4.52	0.05
0.05	4.47	0.05
0.05	4.42	0.05
0.05	4.37	0.05
0.05	4.32	0.05
0.05	4.27	0.05
0.05	4.22	0.05
0.05	4.17	0.05
0.05	4.12	0.05
0.05	4.07	0.05
0.05	4.02	0.05
0.05	3.97	0.05
0.05	3.92	0.05
0.05	3.87	0.05
0.05	3.82	0.05
0.05	3.77	0.05
0.05	3.72	0.05
0.05	3.67	0.05
0.05	3.62	0.05
0.05	3.57	0.05
0.05	3.52	0.05
0.05	3.47	0.05
0.05	3.42	0.05
0.05	3.37	0.05
0.05	3.32	0.05
0.05	3.27	0.05
0.05	3.22	0.05
0.05	3.17	0.05
0.05	3.12	0.05
0.05	3.07	0.05
0.05	3.02	0.05
0.05	2.97	0.05
0.05	2.92	0.05
0.05	2.87	0.05
0.05	2.82	0.05
0.05	2.77	0.05
0.05	2.72	0.05
0.05	2.67	0.05
0.05	2.62	0.05
0.05	2.57	0.05
0.05	2.52	0.05
0.05	2.47	0.05
0.1	4.92	0
0.1	4.87	0.05
0.1	4.82	0.1
0.1	4.77	0.1
0.1	4.72	0.1
0.1	4.67	0.1
0.1	4.62	0.1
0.1	4.57	0.1
0.1	4.52	0.1
0.1	4.47	0.1
0.1	4.42	0.1
0.1	4.37	0.1
0.1	4.32	0.1
0.1	4.27	0.1
0.1	4.22	0.1
0.1	4.17	0.1
0.1	4.12	0.1
0.1	4.07	0.1
0.1	4.02	0.1
0.1	3.97	0.1
0.1	3.92	0.1
0.1	3.87	0.1
0.1	3.82	0.1
0.1	3.77	0.1
0.1	3.72	0.1
0.1	3.67	0.1
0.1	3.62	0.1
0.1	3.57	0.1
0.1	3.52	0.1
0.1	3.47	0.1
0.1	3.42	0.1
0.1	3.37	0.1
0.1	3.32	0.1
0.1	3.27	0.1
0.1	3.22	0.1
0.1	3.17	0.1
0.1	3.12	0.1
0.1	3.07	0.1
0.1	3.02	0.1
0.1	2.97	0.1
0.1	2.92	0.1
0.1	2.87	0.1
0.1	2.82	0.1
0.1	2.77	0.1
0.1	2.72	0.1
0.1	2.67	0.1
0.1	2.62	0.1
0.1	2.57	0.1
0.1	2.52	0.1
0.1	2.47	0.1
0.15	4.92	0
0.15	4.87	0.05
0.15	4.82	0.1
0.15	4.77	0.15
0.15	4.72	0.15
0.15	4.67	0.15
0.15	4.62	0.15
0.15	4.57	0.15
0.15	4.52	0.15
0.15	4.47	0.15
0.15	4.42	0.15
0.15	4.37	0.15
0.15	4.32	0.15
0.15	4.27	0.15
0.15	4.22	0.15
0.15	4.17	0.15
0.15	4.12	0.15
0.15	4.07	0.15
0.15	4.02	0.15
0.15	3.97	0.15
0.15	3.92	0.15
0.15	3.87	0.15
0.15	3.82	0.15
0.15	3.77	0.15
0.15	3.72	0.15
0.15	3.67	0.15
0.15	3.62	0.15
0.15	3.57	0.15
0.15	3.52	0.15
0.15	3.47	0.15
0.15	3.42	0.15
0.15	3.37	0.15
0.15	3.32	0.15
0.15	3.27	0.15
0.15	3.22	0.15
0.15	3.17	0.15
0.15	3.12	0.15
0.15	3.07	0.15
0.15	3.02	0.15
0.15	2.97	0.15
0.15	2.92	0.15
0.15	2.87	0.15
0.15	2.82	0.15
0.15	2.77	0.15
0.15	2.72	0.15
0.15	2.67	0.15
0.15	2.62	0.15
0.15	2.57	0.15
0.15	2.52	0.15
0.15	2.47	0.15
0.2	4.92	0
0.2	4.87	0.05
0.2	4.82	0.1
0.2	4.77	0.15
0.2	4.72	0.2
0.2	4.67	0.2
0.2	4.62	0.2
0.2	4.57	0.2
0.2	4.52	0.2
0.2	4.47	0.2
0.2	4.42	0.2
0.2	4.37	0.2
0.2	4.32	0.2
0.2	4.27	0.2
0.2	4.22	0.2
0.2	4.17	0.2
0.2	4.12	0.2
0.2	4.07	0.2
0.2	4.02	0.2
0.2	3.97	0.2
0.2	3.92	0.2
0.2	3.87	0.2
0.2	3.82	0.2
0.2	3.77	0.2
0.2	3.72	0.2
0.2	3.67	0.2
0.2	3.62	0.2
0.2	3.57	0.2
0.2	3.52	0.2
0.2	3.47	0.2
0.2	3.42	0.2
0.2	3.37	0.2
0.2	3.32	0.2
0.2	3.27	0.2
0.2	3.22	0.2
0.2	3.17	0.2
0.2	3.12	0.2
0.2	3.07	0.2
0.2	3.02	0.2
0.2	2.97	0.2
0.2	2.92	0.2
0.2	2.87	0.2
0.2	2.82	0.2
0.2	2.77	0.2
0.2	2.72	0.2
0.2	2.67	0.2
0.2	2.62	0.2
0.2	2.57	0.2
0.2	2.52	0.2
0.2	2.47	0.2
0.25	4.92	0
0.25	4.87	0.05
0.25	4.82	0.1
0.25	4.77	0.15
0.25	4.72	0.2
0.25	4.67	0.25
0.25	4.62	0.25
0.25	4.57	0.25
0.25	4.52	0.25
0.25	4.47	0.25
0.25	4.42	0.25
0.25	4.37	0.25
0.25	4.32	0.25
0.25	4.27	0.25
0.25	4.22	0.25
0.25	4.17	0.25
0.25	4.12	0.25
0.25	4.07	0.25
0.25	4.02	0.25
0.25	3.97	0.25
0.25	3.92	0.25
0.25	3.87	0.25
0.25	3.82	0.25
0.25	3.77	0.25
0.25	3.72	0.25
0.25	3.67	0.25
0.25	3.62	0.25
0.25	3.57	0.25
0.25	3.52	0.25
0.25	3.47	0.25
0.25	3.42	0.25
0.25	3.37	0.25
0.25	3.32	0.25
0.25	3.27	0.25
0.25	3.22	0.25
0.25	3.17	0.25
0.25	3.12	0.25
0.25	3.07	0.25
0.25	3.02	0.25
0.25	2.97	0.25
0.25	2.92	0.25
0.25	2.87	0.25
0.25	2.82	0.25
0.25	2.77	0.25
0.25	2.72	0.25
0.25	2.67	0.25
0.25	2.62	0.25
0.25	2.57	0.25
0.25	2.52	0.25
0.25	2.47	0.25
0.3	4.92	0
0.3	4.87	0.05
0.3	4.82	0.1
0.3	4.77	0.15
0.3	4.72	0.2
0.3	4.67	0.25
0.3	4.62	0.3
0.3	4.57	0.3
0.3	4.52	0.3
0.3	4.47	0.3
0.3	4.42	0.3
0.3	4.37	0.3
0.3	4.32	0.3
0.3	4.27	0.3
0.3	4.22	0.3
0.3	4.17	0.3
0.3	4.12	0.3
0.3	4.07	0.3
0.3	4.02	0.3
0.3	3.97	0.3
0.3	3.92	0.3
0.3	3.87	0.3
0.3	3.82	0.3
0.3	3.77	0.3
0.3	3.72	0.3
0.3	3.67	0.3
0.3	3.62	0.3
0.3	3.57	0.3
0.3	3.52	0.3
0.3	3.47	0.3
0.3	3.42	0.3
0.3	3.37	0.3
0.3	3.32	0.3
0.3	3.27	0.3
0.3	3.22	0.3
0.3	3.17	0.3
0.3	3.12	0.3
0.3	3.07	0.3
0.3	3.02	0.3
0.3	2.97	0.3
0.3	2.92	0.3
0.3	2.87	0.3
0.3	2.82	0.3
0.3	2.77	0.3
0.3	2.72	0.3
0.3	2.67	0.3
0.3	2.62	0.3
0.3	2.57	0.3
0.3	2.52	0.3
0.3	2.47	0.3
0.35	4.92	0
0.35	4.87	0.05
0.35	4.82	0.1
0.35	4.77	0.15
0.35	4.72	0.2
0.35	4.67	0.25
0.35	4.62	0.3
0.35	4.57	0.35
0.35	4.52	0.35
0.35	4.47	0.35
0.35	4.42	0.35
0.35	4.37	0.35
0.35	4.32	0.35
0.35	4.27	0.35
0.35	4.22	0.35
0.35	4.17	0.35
0.35	4.12	0.35
0.35	4.07	0.35
0.35	4.02	0.35
0.35	3.97	0.35
0.35	3.92	0.35
0.35	3.87	0.35
0.35	3.82	0.35
0.35	3.77	0.35
0.35	3.72	0.35
0.35	3.67	0.35
0.35	3.62	0.35
0.35	3.57	0.35
0.35	3.52	0.35
0.35	3.47	0.35
0.35	3.42	0.35
0.35	3.37	0.35
0.35	3.32	0.35
0.35	3.27	0.35
0.35	3.22	0.35
0.35	3.17	0.35
0.35	3.12	0.35
0.35	3.07	0.35
0.35	3.02	0.35
0.35	2.97	0.35
0.35	2.92	0.35
0.35	2.87	0.35
0.35	2.82	0.35
0.35	2.77	0.35
0.35	2.72	0.35
0.35	2.67	0.35
0.35	2.62	0.35
0.35	2.57	0.35
0.35	2.52	0.35
0.35	2.47	0.35
0.4	4.92	0
0.4	4.87	0.05
0.4	4.82	0.1
0.4	4.77	0.15
0.4	4.72	0.2
0.4	4.67	0.25
0.4	4.62	0.3
0.4	4.57	0.35
0.4	4.52	0.4
0.4	4.47	0.4
0.4	4.42	0.4
0.4	4.37	0.4
0.4	4.32	0.4
0.4	4.27	0.4
0.4	4.22	0.4
0.4	4.17	0.4
0.4	4.12	0.4
0.4	4.07	0.4
0.4	4.02	0.4
0.4	3.97	0.4
0.4	3.92	0.4
0.4	3.87	0.4
0.4	3.82	0.4
0.4	3.77	0.4
0.4	3.72	0.4
0.4	3.67	0.4
0.4	3.62	0.4
0.4	3.57	0.4
0.4	3.52	0.4
0.4	3.47	0.4
0.4	3.42	0.4
0.4	3.37	0.4
0.4	3.32	0.4
0.4	3.27	0.4
0.4	3.22	0.4
0.4	3.17	0.4
0.4	3.12	0.4
0.4	3.07	0.4
0.4	3.02	0.4
0.4	2.97	0.4
0.4	2.92	0.4
0.4	2.87	0.4
0.4	2.82	0.4
0.4	2.77	0.4
0.4	2.72	0.4
0.4	2.67	0.4
0.4	2.62	0.4
0.4	2.57	0.4
0.4	2.52	0.4
0.4	2.47	0.4
0.45	4.92	0
0.45	4.87	0.05
0.45	4.82	0.1
0.45	4.77	0.15
0.45	4.72	0.2
0.45	4.67	0.25
0.45	4.62	0.3
0.45	4.57	0.35
0.45	4.52	0.4
0.45	4.47	0.45
0.45	4.42	0.45
0.45	4.37	0.45
0.45	4.32	0.45
0.45	4.27	0.45
0.45	4.22	0.45
0.45	4.17	0.45
0.45	4.12	0.45
0.45	4.07	0.45
0.45	4.02	0.45
0.45	3.97	0.45
0.45	3.92	0.45
0.45	3.87	0.45
0.45	3.82	0.45
0.45	3.77	0.45
0.45	3.72	0.45
0.45	3.67	0.45
0.45	3.62	0.45
0.45	3.57	0.45
0.45	3.52	0.45
0.45	3.47	0.45
0.45	3.42	0.45
0.45	3.37	0.45
0.45	3.32	0.45
0.45	3.27	0.45
0.45	3.22	0.45
0.45	3.17	0.45
0.45	3.12	0.45
0.45	3.07	0.45
0.45	3.02	0.45
0.45	2.97	0.45
0.45	2.92	0.45
0.45	2.87	0.45
0.45	2.82	0.45
0.45	2.77	0.45
0.45	2.72	0.45
0.45	2.67	0.45
0.45	2.62	0.45
0.45	2.57	0.45
0.45	2.52	0.45
0.45	2.47	0.45
0.5	4.92	0
0.5	4.87	0.05
0.5	4.82	0.1
0.5	4.77	0.15
0.5	4.72	0.2
0.5	4.67	0.25
0.5	4.62	0.3
0.5	4.57	0.35
0.5	4.52	0.4
0.5	4.47	0.45
0.5	4.42	0.5
0.5	4.37	0.5
0.5	4.32	0.5
0.5	4.27	0.5
0.5	4.22	0.5
0.5	4.17	0.5
0.5	4.12	0.5
0.5	4.07	0.5
0.5	4.02	0.5
0.5	3.97	0.5
0.5	3.92	0.5
0.5	3.87	0.5
0.5	3.82	0.5
0.5	3.77	0.5
0.5	3.72	0.5
0.5	3.67	0.5
0.5	3.62	0.5
0.5	3.57	0.5
0.5	3.52	0.5
0.5	3.47	0.5
0.5	3.42	0.5
0.5	3.37	0.5
0.5	3.32	0.5
0.5	3.27	0.5
0.5	3.22	0.5
0.5	3.17	0.5
0.5	3.12	0.5
0.5	3.07	0.5
0.5	3.02	0.5
0.5	2.97	0.5
0.5	2.92	0.5
0.5	2.87	0.5
0.5	2.82	0.5
0.5	2.77	0.5
0.5	2.72	0.5
0.5	2.67	0.5
0.5	2.62	0.5
0.5	2.57	0.5
0.5	2.52	0.5
0.5	2.47	0.5
0.55	4.92	0
0.55	4.87	0.05
0.55	4.82	0.1
0.55	4.77	0.15
0.55	4.72	0.2
0.55	4.67	0.25
0.55	4.62	0.3
0.55	4.57	0.35
0.55	4.52	0.4
0.55	4.47	0.45
0.55	4.42	0.5
0.55	4.37	0.55
0.55	4.32	0.55
0.55	4.27	0.55
0.55	4.22	0.55
0.55	4.17	0.55
0.55	4.12	0.55
0.55	4.07	0.55
0.55	4.02	0.55
0.55	3.97	0.55
0.55	3.92	0.55
0.55	3.87	0.55
0.55	3.82	0.55
0.55	3.77	0.55
0.55	3.72	0.55
0.55	3.67	0.55
0.55	3.62	0.55
0.55	3.57	0.55
0.55	3.52	0.55
0.55	3.47	0.55
0.55	3.42	0.55
0.55	3.37	0.55
0.55	3.32	0.55
0.55	3.27	0.55
0.55	3.22	0.55
0.55	3.17	0.55
0.55	3.12	0.55
0.55	3.07	0.55
0.55	3.02	0.55
0.55	2.97	0.55
0.55	2.92	0.55
0.55	2.87	0.55
0.55	2.82	0.55
0.55	2.77	0.55
0.55	2.72	0.55
0.55	2.67	0.55
0.55	2.62	0.55
0.55	2.57	0.55
0.55	2.52	0.55
0.55	2.47	0.55
0.6	4.92	0
0.6	4.87	0.05
0.6	4.82	0.1
0.6	4.77	0.15
0.6	4.72	0.2
0.6	4.67	0.25
0.6	4.62	0.3
0.6	4.57	0.35
0.6	4.52	0.4
0.6	4.47	0.45
0.6	4.42	0.5
0.6	4.37	0.55
0.6	4.32	0.6
0.6	4.27	0.6
0.6	4.22	0.6
0.6	4.17	0.6
0.6	4.12	0.6
0.6	4.07	0.6
0.6	4.02	0.6
0.6	3.97	0.6
0.6	3.92	0.6
0.6	3.87	0.6
0.6	3.82	0.6
0.6	3.77	0.6
0.6	3.72	0.6
0.6	3.67	0.6
0.6	3.62	0.6
0.6	3.57	0.6
0.6	3.52	0.6
0.6	3.47	0.6
0.6	3.42	0.6
0.6	3.37	0.6
0.6	3.32	0.6
0.6	3.27	0.6
0.6	3.22	0.6
0.6	3.17	0.6
0.6	3.12	0.6
0.6	3.07	0.6
0.6	3.02	0.6
0.6	2.97	0.6
0.6	2.92	0.6
0.6	2.87	0.6
0.6	2.82	0.6
0.6	2.77	0.6
0.6	2.72	0.6
0.6	2.67	0.6
0.6	2.62	0.6
0.6	2.57	0.6
0.6	2.52	0.6
0.6	2.47	0.6
0.65	4.92	0
0.65	4.87	0.05
0.65	4.82	0.1
0.65	4.77	0.15
0.65	4.72	0.2
0.65	4.67	0.25
0.65	4.62	0.3
0.65	4.57	0.35
0.65	4.52	0.4
0.65	4.47	0.45
0.65	4.42	0.5
0.65	4.37	0.55
0.65	4.32	0.6
0.65	4.27	0.65
0.65	4.22	0.65
0.65	4.17	0.65
0.65	4.12	0.65
0.65	4.07	0.65
0.65	4.02	0.65
0.65	3.97	0.65
0.65	3.92	0.65
0.65	3.87	0.65
0.65	3.82	0.65
0.65	3.77	0.65
0.65	3.72	0.65
0.65	3.67	0.65
0.65	3.62	0.65
0.65	3.57	0.65
0.65	3.52	0.65
0.65	3.47	0.65
0.65	3.42	0.65
0.65	3.37	0.65
0.65	3.32	0.65
0.65	3.27	0.65
0.65	3.22	0.65
0.65	3.17	0.65
0.65	3.12	0.65
0.65	3.07	0.65
0.65	3.02	0.65
0.65	2.97	0.65
0.65	2.92	0.65
0.65	2.87	0.65
0.65	2.82	0.65
0.65	2.77	0.65
0.65	2.72	0.65
0.65	2.67	0.65
0.65	2.62	0.65
0.65	2.57	0.65
0.65	2.52	0.65
0.65	2.47	0.65
0.7	4.92	0
0.7	4.87	0.05
0.7	4.82	0.1
0.7	4.77	0.15
0.7	4.72	0.2
0.7	4.67	0.25
0.7	4.62	0.3
0.7	4.57	0.35
0.7	4.52	0.4
0.7	4.47	0.45
0.7	4.42	0.5
0.7	4.37	0.55
0.7	4.32	0.6
0.7	4.27	0.65
0.7	4.22	0.7
0.7	4.17	0.7
0.7	4.12	0.7
0.7	4.07	0.7
0.7	4.02	0.7
0.7	3.97	0.7
0.7	3.92	0.7
0.7	3.87	0.7
0.7	3.82	0.7
0.7	3.77	0.7
0.7	3.72	0.7
0.7	3.67	0.7
0.7	3.62	0.7
0.7	3.57	0.7
0.7	3.52	0.7
0.7	3.47	0.7
0.7	3.42	0.7
0.7	3.37	0.7
0.7	3.32	0.7
0.7	3.27	0.7
0.7	3.22	0.7
0.7	3.17	0.7
0.7	3.12	0.7
0.7	3.07	0.7
0.7	3.02	0.7
0.7	2.97	0.7
0.7	2.92	0.7
0.7	2.87	0.7
0.7	2.82	0.7
0.7	2.77	0.7
0.7	2.72	0.7
0.7	2.67	0.7
0.7	2.62	0.7
0.7	2.57	0.7
0.7	2.52	0.7
0.7	2.47	0.7
0.75	4.92	0
0.75	4.87	0.05
0.75	4.82	0.1
0.75	4.77	0.15
0.75	4.72	0.2
0.75	4.67	0.25
0.75	4.62	0.3
0.75	4.57	0.35
0.75	4.52	0.4
0.75	4.47	0.45
0.75	4.42	0.5
0.75	4.37	0.55
0.75	4.32	0.6
0.75	4.27	0.65
0.75	4.22	0.7
0.75	4.17	0.75
0.75	4.12	0.75
0.75	4.07	0.75
0.75	4.02	0.75
0.75	3.97	0.75
0.75	3.92	0.75
0.75	3.87	0.75
0.75	3.82	0.75
0.75	3.77	0.75
0.75	3.72	0.75
0.75	3.67	0.75
0.75	3.62	0.75
0.75	3.57	0.75
0.75	3.52	0.75
0.75	3.47	0.75
0.75	3.42	0.75
0.75	3.37	0.75
0.75	3.32	0.75
0.75	3.27	0.75
0.75	3.22	0.75
0.75	3.17	0.75
0.75	3.12	0.75
0.75	3.07	0.75
0.75	3.02	0.75
0.75	2.97	0.75
0.75	2.92	0.75
0.75	2.87	0.75
0.75	2.82	0.75
0.75	2.77	0.75
0.75	2.72	0.75
0.75	2.67	0.75
0.75	2.62	0.75
0.75	2.57	0.75
0.75	2.52	0.75
0.75	2.47	0.75
0.8	4.92	0
0.8	4.87	0.05
0.8	4.82	0.1
0.8	4.77	0.15
0.8	4.72	0.2
0.8	4.67	0.25
0.8	4.62	0.3
0.8	4.57	0.35
0.8	4.52	0.4
0.8	4.47	0.45
0.8	4.42	0.5
0.8	4.37	0.55
0.8	4.32	0.6
0.8	4.27	0.65
0.8	4.22	0.7
0.8	4.17	0.75
0.8	4.12	0.8
0.8	4.07	0.8
0.8	4.02	0.8
0.8	3.97	0.8
0.8	3.92	0.8
0.8	3.87	0.8
0.8	3.82	0.8
0.8	3.77	0.8
0.8	3.72	0.8
0.8	3.67	0.8
0.8	3.62	0.8
0.8	3.57	0.8
0.8	3.52	0.8
0.8	3.47	0.8
0.8	3.42	0.8
0.8	3.37	0.8
0.8	3.32	0.8
0.8	3.27	0.8
0.8	3.22	0.8
0.8	3.17	0.8
0.8	3.12	0.8
0.8	3.07	0.8
0.8	3.02	0.8
0.8	2.97	0.8
0.8	2.92	0.8
0.8	2.87	0.8
0.8	2.82	0.8
0.8	2.77	0.8
0.8	2.72	0.8
0.8	2.67	0.8
0.8	2.62	0.8
0.8	2.57	0.8
0.8	2.52	0.8
0.8	2.47	0.8
0.85	4.92	0
0.85	4.87	0.05
0.85	4.82	0.1
0.85	4.77	0.15
0.85	4.72	0.2
0.85	4.67	0.25
0.85	4.62	0.3
0.85	4.57	0.35
0.85	4.52	0.4
0.85	4.47	0.45
0.85	4.42	0.5
0.85	4.37	0.55
0.85	4.32	0.6
0.85	4.27	0.65
0.85	4.22	0.7
0.85	4.17	0.75
0.85	4.12	0.8
0.85	4.07	0.85
0.85	4.02	0.85
0.85	3.97	0.85
0.85	3.92	0.85
0.85	3.87	0.85
0.85	3.82	0.85
0.85	3.77	0.85
0.85	3.72	0.85
0.85	3.67	0.85
0.85	3.62	0.85
0.85	3.57	0.85
0.85	3.52	0.85
0.85	3.47	0.85
0.85	3.42	0.85
0.85	3.37	0.85
0.85	3.32	0.85
0.85	3.27	0.85
0.85	3.22	0.85
0.85	3.17	0.85
0.85	3.12	0.85
0.85	3.07	0.85
0.85	3.02	0.85
0.85	2.97	0.85
0.85	2.92	0.85
0.85	2.87	0.85
0.85	2.82	0.85
0.85	2.77	0.85
0.85	2.72	0.85
0.85	2.67	0.85
0.85	2.62	0.85
0.85	2.57	0.85
0.85	2.52	0.835
0.85	2.47	0.81
0.9	4.92	0
0.9	4.87	0.05
0.9	4.82	0.1
0.9	4.77	0.15
0.9	4.72	0.2
0.9	4.67	0.25
0.9	4.62	0.3
0.9	4.57	0.35
0.9	4.52	0.4
0.9	4.47	0.45
0.9	4.42	0.5
0.9	4.37	0.55
0.9	4.32	0.6
0.9	4.27	0.65
0.9	4.22	0.7
0.9	4.17	0.75
0.9	4.12	0.8
0.9	4.07	0.85
0.9	4.02	0.9
0.9	3.97	0.9
0.9	3.92	0.9
0.9	3.87	0.9
0.9	3.82	0.9
0.9	3.77	0.9
0.9	3.72	0.9
0.9	3.67	0.9
0.9	3.62	0.9
0.9	3.57	0.9
0.9	3.52	0.9
0.9	3.47	0.9
0.9	3.42	0.9
0.9	3.37	0.9
0.9	3.32	0.9
0.9	3.27	0.9
0.9	3.22	0.9
0.9	3.17	0.9
0.9	3.12	0.9
0.9	3.07	0.9
0.9	3.02	0.9
0.9	2.97	0.9
0.9	2.92	0.9
0.9	2.87	0.9
0.9	2.82	0.9
0.9	2.77	0.9
0.9	2.72	0.9
0.9	2.67	0.885
0.9	2.62	0.86
0.9	2.57	0.835
0.9	2.52	0.81
0.9	2.47	0.785
0.95	4.92	0
0.95	4.87	0.05
0.95	4.82	0.1
0.95	4.77	0.15
0.95	4.72	0.2
0.95	4.67	0.25
0.95	4.62	0.3
0.95	4.57	0.35
0.95	4.52	0.4
0.95	4.47	0.45
0.95	4.42	0.5
0.95	4.37	0.55
0.95	4.32	0.6
0.95	4.27	0.65
0.95	4.22	0.7
0.95	4.17	0.75
0.95	4.12	0.8
0.95	4.07	0.85
0.95	4.02	0.9
0.95	3.97	0.95
0.95	3.92	0.95
0.95	3.87	0.95
0.95	3.82	0.95
0.95	3.77	0.95
0.95	3.72	0.95
0.95	3.67	0.95
0.95	3.62	0.95
0.95	3.57	0.95
0.95	3.52	0.95
0.95	3.47	0.95
0.95	3.42	0.95
0.95	3.37	0.95
0.95	3.32	0.95
0.95	3.27	0.95
0.95	3.22	0.95
0.95	3.17	0.95
0.95	3.12	0.95
0.95	3.07	0.95
0.95	3.02	0.95
0.95	2.97	0.95
0.95	2.92	0.95
0.95	2.87	0.95
0.95	2.82	0.935
0.95	2.77	0.91
0.95	2.72	0.885
0.95	2.67	0.86
0.95	2.62	0.835
0.95	2.57	0.81
0.95	2.52	0.785
0.95	2.47	0.76
1	4.92	0
1	4.87	0.05
1	4.82	0.1
1	4.77	0.15
1	4.72	0.2
1	4.67	0.25
1	4.62	0.3
1	4.57	0.35
1	4.52	0.4
1	4.47	0.45
1	4.42	0.5
1	4.37	0.55
1	4.32	0.6
1	4.27	0.65
1	4.22	0.7
1	4.17	0.75
1	4.12	0.8
1	4.07	0.85
1	4.02	0.9
1	3.97	0.95
1	3.92	1
1	3.87	1
1	3.82	1
1	3.77	1
1	3.72	1
1	3.67	1
1	3.62	1
1	3.57	1
1	3.52	1
1	3.47	1
1	3.42	1
1	3.37	1
1	3.32	1
1	3.27	1
1	3.22	1
1	3.17	1
1	3.12	1
1	3.07	1
1	3.02	1
1	2.97	0.985
1	2.92	0.96
1	2.87	0.935
1	2.82	0.91
1	2.77	0.885
1	2.72	0.86
1	2.67	0.835
1	2.62	0.81
1	2.57	0.785
1	2.52	0.76
1	2.47	0.735
1.05	4.92	0
1.05	4.87	0.05
1.05	4.82	0.1
1.05	4.77	0.15
1.05	4.72	0.2
1.05	4.67	0.25
1.05	4.62	0.3
1.05	4.57	0.35
1.05	4.52	0.4
1.05	4.47	0.45
1.05	4.42	0.5
1.05	4.37	0.55
1.05	4.32	0.6
1.05	4.27	0.65
1.05	4.22	0.7
1.05	4.17	0.75
1.05	4.12	0.8
1.05	4.07	0.85
1.05	4.02	0.9
1.05	3.97	0.95
1.05	3.92	1
1.05	3.87	1.05
1.05	3.82	1.05
1.05	3.77	1.05
1.05	3.72	1.05
1.05	3.67	1.05
1.05	3.62	1.05
1.05	3.57	1.05
1.05	3.52	1.05
1.05	3.47	1.05
1.05	3.42	1.05
1.05	3.37	1.05
1.05	3.32	1.05
1.05	3.27	1.05
1.05	3.22	1.05
1.05	3.17	1.05
1.05	3.12	1.035
1.05	3.07	1.01
1.05	3.02	0.985
1.05	2.97	0.96
1.05	2.92	0.935
1.05	2.87	0.91
1.05	2.82	0.885
1.05	2.77	0.86
1.05	2.72	0.835
1.05	2.67	0.81
1.05	2.62	0.785
1.05	2.57	0.76
1.05	2.52	0.735
1.05	2.47	0.71
1.1	4.92	0
1.1	4.87	0.05
1.1	4.82	0.1
1.1	4.77	0.15
1.1	4.72	0.2
1.1	4.67	0.25
1.1	4.62	0.3
1.1	4.57	0.35
1.1	4.52	0.4
1.1	4.47	0.45
1.1	4.42	0.5
1.1	4.37	0.55
1.1	4.32	0.6
1.1	4.27	0.65
1.1	4.22	0.7
1.1	4.17	0.75
1.1	4.12	0.8
1.1	4.07	0.85
1.1	4.02	0.9
1.1	3.97	0.95
1.1	3.92	1
1.1	3.87	1.05
1.1	3.82	1.1
1.1	3.77	1.1
1.1	3.72	1.1
1.1	3.67	1.1
1.1	3.62	1.1
1.1	3.57	1.1
1.1	3.52	1.1
1.1	3.47	1.1
1.1	3.42	1.1
1.1	3.37	1.1
1.1	3.32	1.1
1.1	3.27	1.085
1.1	3.22	1.06
1.1	3.17	1.035
1.1	3.12	1.01
1.1	3.07	0.985
1.1	3.02	0.96
1.1	2.97	0.935
1.1	2.92	0.91
1.1	2.87	0.885
1.1	2.82	0.86
1.1	2.77	0.835
1.1	2.72	0.81
1.1	2.67	0.785
1.1	2.62	0.76
1.1	2.57	0.735
1.1	2.52	0.71
1.1	2.47	0.685
1.15	4.92	0
1.15	4.87	0.05
1.15	4.82	0.1
1.15	4.77	0.15
1.15	4.72	0.2
1.15	4.67	0.25
1.15	4.62	0.3
1.15	4.57	0.35
1.15	4.52	0.4
1.15	4.47	0.45
1.15	4.42	0.5
1.15	4.37	0.55
1.15	4.32	0.6
1.15	4.27	0.65
1.15	4.22	0.7
1.15	4.17	0.75
1.15	4.12	0.8
1.15	4.07	0.85
1.15	4.02	0.9
1.15	3.97	0.95
1.15	3.92	1
1.15	3.87	1.05
1.15	3.82	1.1
1.15	3.77	1.15
1.15	3.72	1.15
1.15	3.67	1.15
1.15	3.62	1.15
1.15	3.57	1.15
1.15	3.52	1.15
1.15	3.47	1.15
1.15	3.42	1.135
1.15	3.37	1.11
1.15	3.32	1.085
1.15	3.27	1.06
1.15	3.22	1.035
1.15	3.17	1.01
1.15	3.12	0.985
1.15	3.07	0.96
1.15	3.02	0.935
1.15	2.97	0.91
1.15	2.92	0.885
1.15	2.87	0.86
1.15	2.82	0.835
1.15	2.77	0.81
1.15	2.72	0.785
1.15	2.67	0.76
1.15	2.62	0.735
1.15	2.57	0.71
1.15	2.52	0.685
1.15	2.47	0.66
1.2	4.92	0
1.2	4.87	0.05
1.2	4.82	0.1
1.2	4.77	0.15
1.2	4.72	0.2
1.2	4.67	0.25
1.2	4.62	0.3
1.2	4.57	0.35
1.2	4.52	0.4
1.2	4.47	0.45
1.2	4.42	0.5
1.2	4.37	0.55
1.2	4.32	0.6
1.2	4.27	0.65
1.2	4.22	0.7
1.2	4.17	0.75
1.2	4.12	0.8
1.2	4.07	0.85
1.2	4.02	0.9
1.2	3.97	0.95
1.2	3.92	1
1.2	3.87	1.05
1.2	3.82	1.1
1.2	3.77	1.15
1.2	3.72	1.2
1.2	3.67	1.2
1.2	3.62	1.2
1.2	3.57	1.185
1.2	3.52	1.16
1.2	3.47	1.135
1.2	3.42	1.11
1.2	3.37	1.085
1.2	3.32	1.06
1.2	3.27	1.035
1.2	3.22	1.01
1.2	3.17	0.985
1.2	3.12	0.96
1.2	3.07	0.935
1.2	3.02	0.91
1.2	2.97	0.885
1.2	2.92	0.86
1.2	2.87	0.835
1.2	2.82	0.81
1.2	2.77	0.785
1.2	2.72	0.76
1.2	2.67	0.735
1.2	2.62	0.71
1.2	2.57	0.685
1.2	2.52	0.66
1.2	2.47	0.635
1.25	4.92	0
1.25	4.87	0.05
1.25	4.82	0.1
1.25	4.77	0.15
1.25	4.72	0.2
1.25	4.67	0.25
1.25	4.62	0.3
1.25	4.57	0.35
1.25	4.52	0.4
1.25	4.47	0.45
1.25	4.42	0.5
1.25	4.37	0.55
1.25	4.32	0.6
1.25	4.27	0.65
1.25	4.22	0.7
1.25	4.17	0.75
1.25	4.12	0.8
1.25	4.07	0.85
1.25	4.02	0.9
1.25	3.97	0.95
1.25	3.92	1
1.25	3.87	1.05
1.25	3.82	1.1
1.25	3.77	1.15
1.25	3.72	1.2
1.25	3.67	1.21
1.25	3.62	1.185
1.25	3.57	1.16
1.25	3.52	1.135
1.25	3.47	1.11
1.25	3.42	1.085
1.25	3.37	1.06
1.25	3.32	1.035
1.25	3.27	1.01
1.25	3.22	0.985
1.25	3.17	0.96
1.25	3.12	0.935
1.25	3.07	0.91
1.25	3.02	0.885
1.25	2.97	0.86
1.25	2.92	0.835
1.25	2.87	0.81
1.25	2.82	0.785
1.25	2.77	0.76
1.25	2.72	0.735
1.25	2.67	0.71
1.25	2.62	0.685
1.25	2.57	0.66
1.25	2.52	0.635
1.25	2.47	0.61
1.3	4.92	0
1.3	4.87	0.05
1.3	4.82	0.1
1.3	4.77	0.15
1.3	4.72	0.2
1.3	4.67	0.25
1.3	4.62	0.3
1.3	4.57	0.35
1.3	4.52	0.4
1.3	4.47	0.45
1.3	4.42	0.5
1.3	4.37	0.55
1.3	4.32	0.6
1.3	4.27	0.65
1.3	4.22	0.7
1.3	4.17	0.75
1.3	4.12	0.8
1.3	4.07	0.85
1.3	4.02	0.9
1.3	3.97	0.95
1.3	3.92	1
1.3	3.87	1.05
1.3	3.82	1.1
1.3	3.77	1.15
1.3	3.72	1.2
1.3	3.67	1.185
1.3	3.62	1.16
1.3	3.57	1.135
1.3	3.52	1.11
1.3	3.47	1.085
1.3	3.42	1.06
1.3	3.37	1.035
1.3	3.32	1.01
1.3	3.27	0.985
1.3	3.22	0.96
1.3	3.17	0.935
1.3	3.12	0.91
1.3	3.07	0.885
1.3	3.02	0.86
1.3	2.97	0.835
1.3	2.92	0.81
1.3	2.87	0.785
1.3	2.82	0.76
1.3	2.77	0.735
1.3	2.72	0.71
1.3	2.67	0.685
1.3	2.62	0.66
1.3	2.57	0.635
1.3	2.52	0.61
1.3	2.47	0.585
1.35	4.92	0
1.35	4.87	0.05
1.35	4.82	0.1
1.35	4.77	0.15
1.35	4.72	0.2
1.35	4.67	0.25
1.35	4.62	0.3
1.35	4.57	0.35
1.35	4.52	0.4
1.35	4.47	0.45
1.35	4.42	0.5
1.35	4.37	0.55
1.35	4.32	0.6
1.35	4.27	0.65
1.35	4.22	0.7
1.35	4.17	0.75
1.35	4.12	0.8
1.35	4.07	0.85
1.35	4.02	0.9
1.35	3.97	0.95
1.35	3.92	1
1.35	3.87	1.05
1.35	3.82	1.1
1.35	3.77	1.15
1.35	3.72	1.185
1.35	3.67	1.16
1.35	3.62	1.135
1.35	3.57	1.11
1.35	3.52	1.085
1.35	3.47	1.06
1.35	3.42	1.035
1.35	3.37	1.01
1.35	3.32	0.985
1.35	3.27	0.96
1.35	3.22	0.935
1.35	3.17	0.91
1.35	3.12	0.885
1.35	3.07	0.86
1.35	3.02	0.835
1.35	2.97	0.81
1.35	2.92	0.785
1.35	2.87	0.76
1.35	2.82	0.735
1.35	2.77	0.71
1.35	2.72	0.685
1.35	2.67	0.66
1.35	2.62	0.635
1.35	2.57	0.61
1.35	2.52	0.585
1.35	2.47	0.56
1.4	4.92	0
1.4	4.87	0.05
1.4	4.82	0.1
1.4	4.77	0.15
1.4	4.72	0.2
1.4	4.67	0.25
1.4	4.62	0.3
1.4	4.57	0.35
1.4	4.52	0.4
1.4	4.47	0.45
1.4	4.42	0.5
1.4	4.37	0.55
1.4	4.32	0.6
1.4	4.27	0.65
1.4	4.22	0.7
1.4	4.17	0.75
1.4	4.12	0.8
1.4	4.07	0.85
1.4	4.02	0.9
1.4	3.97	0.95
1.4	3.92	1
1.4	3.87	1.05
1.4	3.82	1.1
1.4	3.77	1.15
1.4	3.72	1.16
1.4	3.67	1.135
1.4	3.62	1.11
1.4	3.57	1.085
1.4	3.52	1.06
1.4	3.47	1.035
1.4	3.42	1.01
1.4	3.37	0.985
1.4	3.32	0.96
1.4	3.27	0.935
1.4	3.22	0.91
1.4	3.17	0.885
1.4	3.12	0.86
1.4	3.07	0.835
1.4	3.02	0.81
1.4	2.97	0.785
1.4	2.92	0.76
1.4	2.87	0.735
1.4	2.82	0.71
1.4	2.77	0.685
1.4	2.72	0.66
1.4	2.67	0.635
1.4	2.62	0.61
1.4	2.57	0.585
1.4	2.52	0.56
1.4	2.47	0.535
1.45	4.92	0
1.45	4.87	0.05
1.45	4.82	0.1
1.45	4.77	0.15
1.45	4.72	0.2
1.45	4.67	0.25
1.45	4.62	0.3
1.45	4.57	0.35
1.45	4.52	0.4
1.45	4.47	0.45
1.45	4.42	0.5
1.45	4.37	0.55
1.45	4.32	0.6
1.45	4.27	0.65
1.45	4.22	0.7
1.45	4.17	0.75
1.45	4.12	0.8
1.45	4.07	0.85
1.45	4.02	0.9
1.45	3.97	0.95
1.45	3.92	1
1.45	3.87	1.05
1.45	3.82	1.1
1.45	3.77	1.15
1.45	3.72	1.135
1.45	3.67	1.11
1.45	3.62	1.085
1.45	3.57	1.06
1.45	3.52	1.035
1.45	3.47	1.01
1.45	3.42	0.985
1.45	3.37	0.96
1.45	3.32	0.935
1.45	3.27	0.91
1.45	3.22	0.885
1.45	3.17	0.86
1.45	3.12	0.835
1.45	3.07	0.81
1.45	3.02	0.785
1.45	2.97	0.76
1.45	2.92	0.735
1.45	2.87	0.71
1.45	2.82	0.685
1.45	2.77	0.66
1.45	2.72	0.635
1.45	2.67	0.61
1.45	2.62	0.585
1.45	2.57	0.56
1.45	2.52	0.535
1.45	2.47	0.51
1.5	4.92	0
1.5	4.87	0.05
1.5	4.82	0.1
1.5	4.77	0.15
1.5	4.72	0.2
1.5	4.67	0.25
1.5	4.62	0.3
1.5	4.57	0.35
1.5	4.52	0.4
1.5	4.47	0.45
1.5	4.42	0.5
1.5	4.37	0.55
1.5	4.32	0.6
1.5	4.27	0.65
1.5	4.22	0.7
1.5	4.17	0.75
1.5	4.12	0.8
1.5	4.07	0.85
1.5	4.02	0.9
1.5	3.97	0.95
1.5	3.92	1
1.5	3.87	1.05
1.5	3.82	1.1
1.5	3.77	1.135
1.5	3.72	1.11
1.5	3.67	1.085
1.5	3.62	1.06
1.5	3.57	1.035
1.5	3.52	1.01
1.5	3.47	0.985
1.5	3.42	0.96
1.5	3.37	0.935
1.5	3.32	0.91
1.5	3.27	0.885
1.5	3.22	0.86
1.5	3.17	0.835
1.5	3.12	0.81
1.5	3.07	0.785
1.5	3.02	0.76
1.5	2.97	0.735
1.5	2.92	0.71
1.5	2.87	0.685
1.5	2.82	0.66
1.5	2.77	0.635
1.5	2.72	0.61
1.5	2.67	0.585
1.5	2.62	0.56
1.5	2.57	0.535
1.5	2.52	0.51
1.5	2.47	0.485
1.55	4.92	0
1.55	4.87	0.05
1.55	4.82	0.1
1.55	4.77	0.15
1.55	4.72	0.2
1.55	4.67	0.25
1.55	4.62	0.3
1.55	4.57	0.35
1.55	4.52	0.4
1.55	4.47	0.45
1.55	4.42	0.5
1.55	4.37	0.55
1.55	4.32	0.6
1.55	4.27	0.65
1.55	4.22	0.7
1.55	4.17	0.75
1.55	4.12	0.8
1.55	4.07	0.85
1.55	4.02	0.9
1.55	3.97	0.95
1.55	3.92	1
1.55	3.87	1.05
1.55	3.82	1.1
1.55	3.77	1.11
1.55	3.72	1.085
1.55	3.67	1.06
1.55	3.62	1.035
1.55	3.57	1.01
1.55	3.52	0.985
1.55	3.47	0.96
1.55	3.42	0.935
1.55	3.37	0.91
1.55	3.32	0.885
1.55	3.27	0.86
1.55	3.22	0.835
1.55	3.17	0.81
1.55	3.12	0.785
1.55	3.07	0.76
1.55	3.02	0.735
1.55	2.97	0.71
1.55	2.92	0.685
1.55	2.87	0.66
1.55	2.82	0.635
1.55	2.77	0.61
1.55	2.72	0.585
1.55	2.67	0.56
1.55	2.62	0.535
1.55	2.57	0.51
1.55	2.52	0.485
1.55	2.47	0.46
1.6	4.92	0
1.6	4.87	0.05
1.6	4.82	0.1
1.6	4.77	0.15
1.6	4.72	0.2
1.6	4.67	0.25
1.6	4.62	0.3
1.6	4.57	0.35
1.6	4.52	0.4
1.6	4.47	0.45
1.6	4.42	0.5
1.6	4.37	0.55
1.6	4.32	0.6
1.6	4.27	0.65
1.6	4.22	0.7
1.6	4.17	0.75
1.6	4.12	0.8
1.6	4.07	0.85
1.6	4.02	0.9
1.6	3.97	0.95
1.6	3.92	1
1.6	3.87	1.05
1.6	3.82	1.1
1.6	3.77	1.085
1.6	3.72	1.06
1.6	3.67	1.035
1.6	3.62	1.01
1.6	3.57	0.985
1.6	3.52	0.96
1.6	3.47	0.935
1.6	3.42	0.91
1.6	3.37	0.885
1.6	3.32	0.86
1.6	3.27	0.835
1.6	3.22	0.81
1.6	3.17	0.785
1.6	3.12	0.76
1.6	3.07	0.735
1.6	3.02	0.71
1.6	2.97	0.685
1.6	2.92	0.66
1.6	2.87	0.635
1.6	2.82	0.61
1.6	2.77	0.585
1.6	2.72	0.56
1.6	2.67	0.535
1.6	2.62	0.51
1.6	2.57	0.485
1.6	2.52	0.46
1.6	2.47	0.435
1.65	4.92	0
1.65	4.87	0.05
1.65	4.82	0.1
1.65	4.77	0.15
1.65	4.72	0.2
1.65	4.67	0.25
1.65	4.62	0.3
1.65	4.57	0.35
1.65	4.52	0.4
1.65	4.47	0.45
1.65	4.42	0.5
1.65	4.37	0.55
1.65	4.32	0.6
1.65	4.27	0.65
1.65	4.22	0.7
1.65	4.17	0.75
1.65	4.12	0.8
1.65	4.07	0.85
1.65	4.02	0.9
1.65	3.97	0.95
1.65	3.92	1
1.65	3.87	1.05
1.65	3.82	1.085
1.65	3.77	1.06
1.65	3.72	1.035
1.65	3.67	1.01
1.65	3.62	0.985
1.65	3.57	0.96
1.65	3.52	0.935
1.65	3.47	0.91
1.65	3.42	0.885
1.65	3.37	0.86
1.65	3.32	0.835
1.65	3.27	0.81
1.65	3.22	0.785
1.65	3.17	0.76
1.65	3.12	0.735
1.65	3.07	0.71
1.65	3.02	0.685
1.65	2.97	0.66
1.65	2.92	0.635
1.65	2.87	0.61
1.65	2.82	0.585
1.65	2.77	0.56
1.65	2.72	0.535
1.65	2.67	0.51
1.65	2.62	0.485
1.65	2.57	0.46
1.65	2.52	0.435
1.65	2.47	0.41
1.7	4.92	0
1.7	4.87	0.05
1.7	4.82	0.1
1.7	4.77	0.15
1.7	4.72	0.2
1.7	4.67	0.25
1.7	4.62	0.3
1.7	4.57	0.35
1.7	4.52	0.4
1.7	4.47	0.45
1.7	4.42	0.5
1.7	4.37	0.55
1.7	4.32	0.6
1.7	4.27	0.65
1.7	4.22	0.7
1.7	4.17	0.75
1.7	4.12	0.8
1.7	4.07	0.85
1.7	4.02	0.9
1.7	3.97	0.95
1.7	3.92	1
1.7	3.87	1.05
1.7	3.82	1.06
1.7	3.77	1.035
1.7	3.72	1.01
1.7	3.67	0.985
1.7	3.62	0.96
1.7	3.57	0.935
1.7	3.52	0.91
1.7	3.47	0.885
1.7	3.42	0.86
1.7	3.37	0.835
1.7	3.32	0.81
1.7	3.27	0.785
1.7	3.22	0.76
1.7	3.17	0.735
1.7	3.12	0.71
1.7	3.07	0.685
1.7	3.02	0.66
1.7	2.97	0.635
1.7	2.92	0.61
1.7	2.87	0.585
1.7	2.82	0.56
1.7	2.77	0.535
1.7	2.72	0.51
1.7	2.67	0.485
1.7	2.62	0.46
1.7	2.57	0.435
1.7	2.52	0.41
1.7	2.47	0.385
1.75	4.92	0
1.75	4.87	0.05
1.75	4.82	0.1
1.75	4.77	0.15
1.75	4.72	0.2
1.75	4.67	0.25
1.75	4.62	0.3
1.75	4.57	0.35
1.75	4.52	0.4
1.75	4.47	0.45
1.75	4.42	0.5
1.75	4.37	0.55
1.75	4.32	0.6
1.75	4.27	0.65
1.75	4.22	0.7
1.75	4.17	0.75
1.75	4.12	0.8
1.75	4.07	0.85
1.75	4.02	0.9
1.75	3.97	0.95
1.75	3.92	1
1.75	3.87	1.05
1.75	3.82	1.035
1.75	3.77	1.01
1.75	3.72	0.985
1.75	3.67	0.96
1.75	3.62	0.935
1.75	3.57	0.91
1.75	3.52	0.885
1.75	3.47	0.86
1.75	3.42	0.835
1.75	3.37	0.81
1.75	3.32	0.785
1.75	3.27	0.76
1.75	3.22	0.735
1.75	3.17	0.71
1.75	3.12	0.685
1.75	3.07	0.66
1.75	3.02	0.635
1.75	2.97	0.61
1.75	2.92	0.585
1.75	2.87	0.56
1.75	2.82	0.535
1.75	2.77	0.51
1.75	2.72	0.485
1.75	2.67	0.46
1.75	2.62	0.435
1.75	2.57	0.41
1.75	2.52	0.385
1.75	2.47	0.36
1.8	4.92	0
1.8	4.87	0.05
1.8	4.82	0.1
1.8	4.77	0.15
1.8	4.72	0.2
1.8	4.67	0.25
1.8	4.62	0.3
1.8	4.57	0.35
1.8	4.52	0.4
1.8	4.47	0.45
1.8	4.42	0.5
1.8	4.37	0.55
1.8	4.32	0.6
1.8	4.27	0.65
1.8	4.22	0.7
1.8	4.17	0.75
1.8	4.12	0.8
1.8	4.07	0.85
1.8	4.02	0.9
1.8	3.97	0.95
1.8	3.92	1
1.8	3.87	1.035
1.8	3.82	1.01
1.8	3.77	0.985
1.8	3.72	0.96
1.8	3.67	0.935
1.8	3.62	0.91
1.8	3.57	0.885
1.8	3.52	0.86
1.8	3.47	0.835
1.8	3.42	0.81
1.8	3.37	0.785
1.8	3.32	0.76
1.8	3.27	0.735
1.8	3.22	0.71
1.8	3.17	0.685
1.8	3.12	0.66
1.8	3.07	0.635
1.8	3.02	0.61
1.8	2.97	0.585
1.8	2.92	0.56
1.8	2.87	0.535
1.8	2.82	0.51
1.8	2.77	0.485
1.8	2.72	0.46
1.8	2.67	0.435
1.8	2.62	0.41
1.8	2.57	0.385
1.8	2.52	0.36
1.8	2.47	0.335
1.85	4.92	0
1.85	4.87	0.05
1.85	4.82	0.1
1.85	4.77	0.15
1.85	4.72	0.2
1.85	4.67	0.25
1.85	4.62	0.3
1.85	4.57	0.35
1.85	4.52	0.4
1.85	4.47	0.45
1.85	4.42	0.5
1.85	4.37	0.55
1.85	4.32	0.6
1.85	4.27	0.65
1.85	4.22	0.7
1.85	4.17	0.75
1.85	4.12	0.8
1.85	4.07	0.85
1.85	4.02	0.9
1.85	3.97	0.95
1.85	3.92	1
1.85	3.87	1.01
1.85	3.82	0.985
1.85	3.77	0.96
1.85	3.72	0.935
1.85	3.67	0.91
1.85	3.62	0.885
1.85	3.57	0.86
1.85	3.52	0.835
1.85	3.47	0.81
1.85	3.42	0.785
1.85	3.37	0.76
1.85	3.32	0.735
1.85	3.27	0.71
1.85	3.22	0.685
1.85	3.17	0.66
1.85	3.12	0.635
1.85	3.07	0.61
1.85	3.02	0.585
1.85	2.97	0.56
1.85	2.92	0.535
1.85	2.87	0.51
1.85	2.82	0.485
1.85	2.77	0.46
1.85	2.72	0.435
1.85	2.67	0.41
1.85	2.62	0.385
1.85	2.57	0.36
1.85	2.52	0.335
1.85	2.47	0.31
1.9	4.92	0
1.9	4.87	0.05
1.9	4.82	0.1
1.9	4.77	0.15
1.9	4.72	0.2
1.9	4.67	0.25
1.9	4.62	0.3
1.9	4.57	0.35
1.9	4.52	0.4
1.9	4.47	0.45
1.9	4.42	0.5
1.9	4.37	0.55
1.9	4.32	0.6
1.9	4.27	0.65
1.9	4.22	0.7
1.9	4.17	0.75
1.9	4.12	0.8
1.9	4.07	0.85
1.9	4.02	0.9
1.9	3.97	0.95
1.9	3.92	1
1.9	3.87	0.985
1.9	3.82	0.96
1.9	3.77	0.935
1.9	3.72	0.91
1.9	3.67	0.885
1.9	3.62	0.86
1.9	3.57	0.835
1.9	3.52	0.81
1.9	3.47	0.785
1.9	3.42	0.76
1.9	3.37	0.735
1.9	3.32	0.71
1.9	3.27	0.685
1.9	3.22	0.66
1.9	3.17	0.635
1.9	3.12	0.61
1.9	3.07	0.585
1.9	3.02	0.56
1.9	2.97	0.535
1.9	2.92	0.51
1.9	2.87	0.485
1.9	2.82	0.46
1.9	2.77	0.435
1.9	2.72	0.41
1.9	2.67	0.385
1.9	2.62	0.36
1.9	2.57	0.335
1.9	2.52	0.31
1.9	2.47	0.285
1.95	4.92	0
1.95	4.87	0.05
1.95	4.82	0.1
1.95	4.77	0.15
1.95	4.72	0.2
1.95	4.67	0.25
1.95	4.62	0.3
1.95	4.57	0.35
1.95	4.52	0.4
1.95	4.47	0.45
1.95	4.42	0.5
1.95	4.37	0.55
1.95	4.32	0.6
1.95	4.27	0.65
1.95	4.22	0.7
1.95	4.17	0.75
1.95	4.12	0.8
1.95	4.07	0.85
1.95	4.02	0.9
1.95	3.97	0.95
1.95	3.92	0.985
1.95	3.87	0.96
1.95	3.82	0.935
1.95	3.77	0.91
1.95	3.72	0.885
1.95	3.67	0.86
1.95	3.62	0.835
1.95	3.57	0.81
1.95	3.52	0.785
1.95	3.47	0.76
1.95	3.42	0.735
1.95	3.37	0.71
1.95	3.32	0.685
1.95	3.27	0.66
1.95	3.22	0.635
1.95	3.17	0.61
1.95	3.12	0.585
1.95	3.07	0.56
1.95	3.02	0.535
1.95	2.97	0.51
1.95	2.92	0.485
1.95	2.87	0.46
1.95	2.82	0.435
1.95	2.77	0.41
1.95	2.72	0.385
1.95	2.67	0.36
1.95	2.62	0.335
1.95	2.57	0.31
1.95	2.52	0.285
[truncated: 501 more rows]

## Sheet: Fig.1e
Sphere diameter (nm)	Electric field (x 104 kV m-1)
100	-23.843
150	-17.352
200	-12.3227
240	-10.2996
350	-7.08967
500	-4.92567
700	-3.53964
1000	-2.47723
