# Supplementary material for: Nanocurvature-induced field effects enable control over the activity of single-atom electrocatalysts
Source: Nat Commun. 2024 Feb 26;15:1719. doi: 10.1038/s41467-024-46175-1 (PMC10897157; doi:10.1038/s41467-024-46175-1)
Supplement: Supplementary file 3 — Source Data [file 41467_2024_46175_MOESM3_ESM.zip › Source Data Fig. 2.xlsx]

## Sheet: Fig.2b inset
78.39
78.95
78.48
74.94
68.47
50.56
84.59
71.16
71.34
70.34
69.85
61
62.86
69.8
89.81
85.42
84.15
72.28
85.48
81.63
80.75
70.19
97.23
78.44
105.09
66.75
75.64
94.55
70.07
77.99
73.46
76.5
80.75
76.37
86.69
70.96
85.76
86.91
60.77
86.53
79.75
60.96
69.4
61.82
74.26
71.81
94.68
94.64
89.41
80.35
78.39
78.95
78.48
74.94
68.47
50.56
84.59
71.16
71.34
70.34
69.85
61
62.86
69.8
89.81
85.42
84.15
82.28
85.48
81.63
80.75
70.19
94.23
78.44
103.09
66.75
75.64
94.55
70.07
77.99
73.46
76.5
80.75
76.37
86.69
70.96
85.76
86.91
60.77
86.53
79.75
60.96
69.4
61.82
72.26
71.81
94.68
94.64
89.41
80.35
79.38
80.59
57.1
58.57
55.71
90.46
69.06
80.49
82.38
73.66
84.25
73.82
68.55
75.66
89.44
99.03
90.02
100.49
82.21
79.06
77.89
80.3
89.11
100.23
88.53
94.2
99.19
76.38
69.36
93.21
98.79
89.81
96.58
84.67
80.01
83.42
79.96
79.22
72.03
66.49
75.33
75.63
70.94
92.61
82.62
78.54
80.35
75.45
83.97
69.87

## Sheet: Fig.2c inset
140.45
143.32
160.11
127.64
131.95
147.05
129.24
146.51
137.27
156.04
136.34
123.69
145.95
138.19
145.9
122.91
129.29
111.62
166.48
104.78
130.56
145.03
158.79
123.61
139.01
135.06
174.75
133.37
148.79
120.31
143.39
128.98
125.65
123.24
141.36
107.14
119.91
128.45
149.93
115.44
148.45
118.49
138.09
132.35
114.94
130.97
125.47
162.1
144.56
153.21
131.85
130.41
132.95
134.51
119.09
125.37
120.75
111.44
119.81
120.04
134.65
119.9
138.29
103.68
126.74
119.4
116.23
132.66
135.34
166.65
155.14
161.34
148.33
137.98
157.97
161.2
151.74
153.64
152.35
150.82
143.07
139.83
134.96
144.96
134.91
129.77
127.47
140.45
143.32
160.11
127.64
131.95
147.05
129.24
146.51
137.27
156.04
136.34
123.69
145.95
138.19
145.9
122.91
129.29
121.62
166.48
104.78
130.56
145.03
138.79
123.61
139.01
135.06
174.75
133.37
148.79
120.31
143.39
128.98
125.65
123.24
141.36
107.14
119.91
128.45
149.93
115.44
148.45
118.49
138.09
132.35
114.94
130.97
125.47
162.1
144.56
153.21
131.85
130.41
132.95

## Sheet: Fig.2d inset
249.21
215.43
278.18
239.29
248.98
229.2
225.89
221.43
266.93
263.15
230.96
231.43
216.8
263.83
269.78
252.13
250.83
251.32
245.14
239.62
254.23
259.43
274.31
255.89
290.82
234.23
255.29
287.18
264.06
254.36
243.81
260.38
226.78
231.43
238.27
258.84
238.07
267.82
269.98
239.33
200.28
259.78
259.9
242.22
248.19
248.91
230.97
274.23
271.41
268.44
252.45
244.83
265.23
262.34
286.75
261.18
241.89
254.15
242.54
253.55
241.44
251.55
261.38
243.98
263.09
237.93
260.94
260.9
274.3
246.49
244.09
250.21
228.63
241.99
243.02
243.86
261.83
280.85
274.32
277
218.42
280.19
234.26
251.6
232.57
291.27
276.96
242.54
260.49
273.55
244.6
238.28
258.91
257.97
231.17
259.42
270.26
240.45
222.1
257.98
257.49
249.21
215.43
278.18
239.29
248.98
229.2
225.89
221.43
266.93
263.15
230.96
231.43
216.8
263.83
269.78
252.13
250.83
251.32
245.14
239.62
254.23
259.43
274.31
255.89
300.82
224.23
255.29
287.18
264.06
254.36
243.81
260.38
226.78
221.43
238.27
258.84
238.07
267.82
269.98
239.33
200.28
259.78
259.9
242.22
248.19
248.91
230.97
274.23
271.41
268.44

## Sheet: Fig.2e inset
328.26
347.84
374.31
337.02
370.45
308.89
346.45
283.7
372.14
313.27
337.6
322.17
323.69
396.4
314.69
383.19
383.99
379.99
403.52
365.42
344.92
358.51
319.22
380.41
385.51
326.83
342.74
313.08
371.35
322.1
352.12
340.79
349.01
324.42
370.74
311.75
355.52
284.33
326.23
375.96
303.81
311.33
401.47
310.13
404.79
288.41
336.31
325.68
321.88
286.95
361.07
355.79
372.08
347.9
346.69
352.46
383.46
397.18
345.18
387.12
297.79
327.56
363.6
353.5
354.68
391.28
340.68
359.26
333.62
360.65
335.43
409.06
408.43
348.55
343.7
361.1
371.23
374.52
335.34
377.64
398.17
425.55
315.42
336.27
327.52
355.88
271.13
303.59
349.05
328.2
353.68
359.35
305.74
293.62
362.47
366.52
319.56
358.69
351.63
339.99
348.31
323.87
328.26
347.84
334.31
337.02
370.45
308.89
346.45
283.7
372.14
313.27
337.6
322.17
323.69
396.4
314.69
383.19
383.99
379.99
403.52
365.42
344.92
358.51
319.22
380.41
385.51
326.83
342.74
313.08
331.35
322.1
352.12
340.79
349.01
324.42
370.74
311.75
355.52
284.33
326.23
375.96
303.81
311.33
401.47
310.13
404.79
288.41
336.31
325.68
321.88
286.95

## Sheet: Fig.2h
Energy	Ni-SAC-70	Ni-SAC-250	Ni-SAC-350	Ni-SAC-130	Ni foil	NiO
8312.49	4.42648e-05	-0.000145375	0.00199	0.00295	0.000640375	0.0019
8312.83	-3.92816e-05	-9.26839e-05	0.00207	0.00326	0.000504493	0.00198
8313.23	3.36171e-06	0.000101213	0.00217	0.00322	0.000607463	0.00208
8313.63	0.000169654	0.000371872	0.00237	0.00336	0.000718376	0.00227
8314.03	0.000345256	0.000378952	0.00255	0.00317	0.000679293	0.0025
8314.43	0.000528899	0.000526308	0.00275	0.0037	0.000555797	0.00276
8314.84	0.000740177	0.000593004	0.00286	0.00396	0.000793846	0.00289
8315.23	0.00058185	0.000757199	0.00299	0.00397	0.000630569	0.00304
8315.68	0.000903961	0.000818477	0.00312	0.00373	0.000597522	0.00316
8316.04	0.00087198	0.000889756	0.0033	0.00399	0.000718251	0.0033
8316.48	0.00122	0.000998089	0.00349	0.00431	0.000803316	0.00344
8316.83	0.00123	0.00117	0.00361	0.00438	0.000770509	0.00359
8317.28	0.00135	0.00125	0.00375	0.0047	0.00103	0.00376
8317.63	0.0013	0.00153	0.00386	0.00459	0.00094519	0.00388
8318.07	0.0017	0.00145	0.00401	0.00479	0.0012	0.00402
8318.43	0.00158	0.0018	0.00412	0.00496	0.000272597	0.00413
8318.88	0.00212	0.00182	0.00436	0.00519	-0.0027	0.00438
8319.24	0.0021	0.00195	0.00454	0.00531	-0.00329	0.0046
8319.63	0.00237	0.00229	0.00479	0.00604	-0.00287	0.00483
8320.03	0.00254	0.00237	0.00501	0.00623	-0.00295	0.00498
8320.43	0.00266	0.0025	0.00527	0.00621	-0.00255	0.00517
8320.88	0.00291	0.00273	0.00552	0.0064	-0.00265	0.00542
8321.24	0.00339	0.00281	0.00567	0.00658	-0.00214	0.00566
8321.63	0.00346	0.00317	0.00586	0.0069	-0.00178	0.00598
8322.03	0.00367	0.00342	0.0061	0.00718	-0.0019	0.00627
8322.43	0.0041	0.00376	0.00636	0.00738	-0.00154	0.00655
8322.88	0.00435	0.00429	0.00666	0.00745	-0.00164	0.00682
8323.24	0.00457	0.00422	0.00695	0.00806	-0.00157	0.00701
8323.63	0.00497	0.00469	0.00728	0.00858	-0.00103	0.00746
8324.03	0.00525	0.00503	0.00763	0.00893	-0.000865632	0.00779
8324.48	0.00561	0.0054	0.00803	0.0092	-0.000478861	0.00822
8324.83	0.00606	0.00564	0.00844	0.00987	-0.000378888	0.00861
8325.28	0.00634	0.00597	0.00911	0.01069	0.000122354	0.00913
8325.63	0.00681	0.00656	0.00942	0.0112	0.000544014	0.00953
8326.08	0.00734	0.00698	0.00977	0.01188	0.00040942	0.01002
8326.43	0.00779	0.00738	0.01021	0.01278	0.000821233	0.01034
8326.83	0.0086	0.00801	0.0108	0.01373	0.000961558	0.01082
8327.23	0.00908	0.00861	0.01143	0.01447	0.00159	0.01146
8327.63	0.0096	0.0091	0.01212	0.01589	0.00239	0.01217
8328.03	0.01022	0.00983	0.01296	0.01701	0.00271	0.01297
8328.43	0.01149	0.01086	0.01384	0.01845	0.0032	0.01393
8328.83	0.01247	0.01176	0.01494	0.0206	0.00339	0.01541
8329.23	0.01339	0.01286	0.01627	0.02257	0.00376	0.0167
8329.63	0.01492	0.01403	0.01781	0.02545	0.00457	0.01776
8330.03	0.01675	0.01548	0.01968	0.02865	0.00587	0.01972
8330.44	0.01873	0.01727	0.0217	0.03352	0.00695	0.02307
8330.88	0.0218	0.01954	0.02448	0.04187	0.00798	0.02546
8331.23	0.02499	0.02272	0.02802	0.05018	0.00904	0.02979
8331.68	0.03098	0.02763	0.0336	0.0672	0.01068	0.03626
8332.03	0.03749	0.03353	0.04026	0.08579	0.01275	0.04051
8332.43	0.04923	0.04342	0.04968	0.11327	0.01648	0.04936
8332.83	0.05906	0.05253	0.05811	0.14435	0.02304	0.05741
8333.28	0.06864	0.06129	0.06737	0.18103	0.03079	0.06667
8333.63	0.07423	0.0677	0.07522	0.20803	0.03294	0.07542
8334.04	0.07751	0.07131	0.08118	0.23679	0.03276	0.08059
8334.43	0.0814	0.07472	0.08614	0.26195	0.03109	0.08538
8334.83	0.08648	0.07857	0.09047	0.28333	0.02929	0.08958
8335.23	0.09509	0.08561	0.09678	0.30095	0.02824	0.09577
8335.63	0.10695	0.09605	0.10511	0.31595	0.02898	0.10404
8336.03	0.12228	0.10845	0.11582	0.32724	0.03208	0.11535
8336.43	0.13926	0.12261	0.12987	0.33709	0.03769	0.129
8336.83	0.15738	0.1397	0.14828	0.34495	0.04585	0.15199
8337.23	0.17783	0.15933	0.16969	0.35248	0.05531	0.17548
8337.64	0.20221	0.18312	0.19439	0.36094	0.06489	0.19309
8338.08	0.23075	0.21114	0.2216	0.37269	0.07607	0.21943
8338.43	0.26316	0.24377	0.24893	0.38326	0.08659	0.24722
8338.88	0.28872	0.26913	0.27037	0.39994	0.10443	0.26967
8339.23	0.31337	0.29477	0.29417	0.41227	0.12184	0.29631
8339.63	0.33695	0.31967	0.32156	0.42644	0.14124	0.32039
8340.03	0.35139	0.33578	0.33869	0.4393	0.16164	0.33775
8340.43	0.36519	0.35116	0.35662	0.45131	0.18415	0.35628
8340.88	0.38351	0.36809	0.37619	0.46436	0.21589	0.37679
8341.24	0.3977	0.3826	0.39138	0.47496	0.24981	0.39333
8341.63	0.4172	0.40293	0.41198	0.4884	0.29795	0.41299
8342.03	0.44441	0.42744	0.4374	0.50313	0.34826	0.43707
8342.48	0.46623	0.45087	0.4597	0.52279	0.40139	0.45914
8342.83	0.49318	0.47992	0.48622	0.53925	0.43926	0.48795
8343.23	0.52347	0.51059	0.51339	0.56077	0.47778	0.51542
8343.64	0.55491	0.54332	0.54656	0.5836	0.51491	0.54821
8344.08	0.58917	0.58213	0.58464	0.6112	0.56251	0.58847
8344.43	0.61995	0.61393	0.613	0.63455	0.61717	0.61721
8344.83	0.65242	0.64995	0.64546	0.66141	0.70646	0.64596
8345.23	0.68715	0.68633	0.69379	0.68901	0.81051	0.69861
8345.63	0.72963	0.72844	0.72494	0.71731	0.89011	0.72813
8346.08	0.76552	0.7691	0.75944	0.74936	0.9629	0.76396
8346.43	0.79915	0.8046	0.79155	0.77454	1.01443	0.79759
8346.83	0.83778	0.84596	0.83008	0.80185	1.06653	0.83578
8347.23	0.87402	0.88728	0.86838	0.82694	1.12109	0.87419
8347.63	0.91044	0.9248	0.90289	0.849	1.18371	0.90715
8348.08	0.94462	0.96121	0.93712	0.87029	1.25657	0.9405
8348.43	0.97522	0.99455	0.96871	0.88299	1.31378	0.97764
8348.83	1.00829	1.02789	1.00669	0.8942	1.37859	1.01896
8349.23	1.02719	1.05063	1.03616	0.9014	1.44392	1.04022
8349.63	1.05059	1.07335	1.05529	0.906	1.51181	1.05893
8350.04	1.0694	1.09139	1.06782	0.90776	1.58203	1.07194
8350.43	1.0882	1.10673	1.08111	0.90743	1.64504	1.08471
8350.88	1.10029	1.12124	1.0955	0.90586	1.66291	1.09821
8351.23	1.10716	1.12949	1.10479	0.9035	1.63961	1.10731
8351.68	1.11473	1.13444	1.1135	0.89928	1.59949	1.11974
8352.03	1.11738	1.1383	1.11881	0.89565	1.56798	1.12418
8352.48	1.12033	1.13778	1.12361	0.89134	1.52425	1.12677
8352.83	1.12038	1.13674	1.12641	0.88792	1.48712	1.12829
8353.23	1.11863	1.13661	1.12708	0.88557	1.43182	1.12919
8353.68	1.1168	1.13317	1.12699	0.8847	1.35302	1.12923
8354.08	1.11337	1.12787	1.12621	0.88561	1.28147	1.12689
8354.43	1.11033	1.12478	1.12311	0.88794	1.22805	1.1259
8354.83	1.10414	1.11723	1.12152	0.89287	1.18303	1.12249
8355.23	1.10184	1.1156	1.11883	0.89991	1.14915	1.12076
8355.63	1.09861	1.11283	1.11683	0.90863	1.12299	1.11881
8356.03	1.09613	1.10686	1.11486	0.91786	1.10045	1.11578
8356.49	1.09475	1.10406	1.11297	0.92932	1.07162	1.11332
8356.84	1.09126	1.10076	1.11079	0.93729	1.04611	1.11095
8357.23	1.08913	1.09887	1.1077	0.94536	1.01738	1.10789
8357.64	1.08897	1.09532	1.10617	0.95111	0.99176	1.10571
8358.03	1.08433	1.09337	1.1048	0.95433	0.97018	1.104
8358.43	1.08415	1.09055	1.10181	0.95464	0.94849	1.10138
8358.88	1.0794	1.08845	1.09873	0.95299	0.92091	1.09776
8359.23	1.07761	1.08226	1.09576	0.951	0.89685	1.09454
8359.67	1.07442	1.08024	1.09221	0.94692	0.85849	1.09091
8360.03	1.07283	1.07786	1.08884	0.94333	0.83095	1.08744
8360.47	1.06803	1.07288	1.08354	0.93835	0.80393	1.08263
8360.83	1.06405	1.06916	1.07909	0.9343	0.78932	1.07584
8361.27	1.05944	1.06422	1.07336	0.93015	0.77723	1.07152
8361.63	1.05512	1.05866	1.06859	0.92717	0.77151	1.06759
8362.02	1.05085	1.05327	1.06324	0.92401	0.7686	1.06246
8362.43	1.04602	1.04866	1.05795	0.92079	0.77102	1.05695
8362.88	1.03915	1.04233	1.05246	0.91719	0.78308	1.0509
8363.28	1.03601	1.03746	1.04776	0.91345	0.79819	1.04595
8363.63	1.02996	1.03267	1.04183	0.90986	0.8103	1.03886
8364.08	1.02557	1.02804	1.03553	0.9044	0.82558	1.03257
8364.43	1.02094	1.02198	1.03022	0.90056	0.83777	1.02856
8364.83	1.01333	1.01691	1.02412	0.89579	0.85342	1.02288
8365.27	1.0081	1.00907	1.01677	0.89049	0.87433	1.01595
8365.68	1.00318	1.00463	1.01132	0.88645	0.89559	1.01057
8366.03	0.9987	0.99864	1.00487	0.88353	0.91044	1.0034
8366.48	0.99053	0.99309	0.99811	0.88061	0.92297	0.99732
8366.88	0.98604	0.98589	0.99173	0.87813	0.92763	0.99148
8367.28	0.98107	0.97779	0.98064	0.87667	0.92806	0.98333
8367.63	0.97317	0.97341	0.97563	0.87529	0.92598	0.97678
8368.03	0.96829	0.96722	0.97054	0.87467	0.92101	0.97007
8368.43	0.96108	0.95882	0.96367	0.87378	0.91141	0.96264
8368.83	0.95409	0.95183	0.95692	0.8735	0.89887	0.95617
8369.23	0.94902	0.94429	0.95015	0.87257	0.88732	0.94984
8369.63	0.94046	0.93899	0.94365	0.87236	0.87957	0.94305
8370.03	0.93309	0.9315	0.93718	0.87257	0.8734	0.93663
8370.48	0.92877	0.92509	0.93001	0.87333	0.86772	0.92957
8370.83	0.92263	0.91859	0.92482	0.874	0.86323	0.92425
8371.23	0.91859	0.91264	0.91935	0.87546	0.85806	0.91845
8371.63	0.91095	0.9068	0.91456	0.87696	0.85255	0.91317
8372.08	0.90815	0.90295	0.9097	0.88018	0.84612	0.90887
8372.43	0.90333	0.89845	0.90527	0.88311	0.84146	0.90446
8372.83	0.90052	0.89353	0.90107	0.88638	0.83663	0.90008
8373.23	0.89812	0.89122	0.89725	0.8903	0.83175	0.8964
8373.64	0.89347	0.88869	0.89408	0.8949	0.82572	0.89291
8374.07	0.89078	0.88471	0.8906	0.9006	0.81932	0.88972
8374.43	0.88839	0.88183	0.88821	0.90467	0.81311	0.88777
8374.83	0.88723	0.87926	0.88595	0.9102	0.80544	0.88567
8375.28	0.88441	0.87726	0.88347	0.91651	0.79939	0.88326
8375.64	0.88341	0.87573	0.88181	0.92179	0.79579	0.88157
8376.03	0.88186	0.87469	0.88067	0.92751	0.79175	0.87962
8376.43	0.882	0.8731	0.87973	0.93399	0.78888	0.8791
8376.84	0.87953	0.87252	0.87886	0.9399	0.78679	0.87839
8377.22	0.87851	0.87187	0.87836	0.94653	0.78482	0.87761
8377.68	0.87773	0.87132	0.87768	0.95384	0.78358	0.8771
8378.03	0.87726	0.87142	0.87742	0.95929	0.7832	0.87692
8378.43	0.87745	0.87143	0.87748	0.96622	0.7841	0.8771
8378.84	0.87753	0.87235	0.87787	0.97251	0.78659	0.87755
8379.23	0.87671	0.8739	0.87827	0.97923	0.78924	0.87801
8379.68	0.87676	0.87302	0.87877	0.98564	0.79478	0.87908
8380.03	0.87844	0.8738	0.87967	0.99069	0.79909	0.87978
8380.43	0.87917	0.87555	0.88037	0.99597	0.80583	0.88061
8380.83	0.88067	0.8768	0.88153	1.00025	0.81447	0.88153
8381.27	0.87961	0.87717	0.88317	1.00443	0.82227	0.88281
8381.63	0.88059	0.87909	0.88435	1.00742	0.82789	0.88406
8382.03	0.88269	0.88122	0.88597	1.00947	0.83403	0.88601
8382.43	0.88437	0.88133	0.88655	1.01063	0.83986	0.88693
8382.83	0.88335	0.8819	0.88794	1.01098	0.84545	0.88809
8383.28	0.88532	0.88364	0.88973	1.01103	0.85174	0.8897
8383.63	0.88795	0.88701	0.89134	1.01018	0.8577	0.89189
8384.04	0.89	0.88783	0.89297	1.00824	0.86534	0.89373
8384.43	0.88975	0.88881	0.89503	1.00583	0.87169	0.89523
8384.88	0.89016	0.89	0.89705	1.00243	0.8774	0.89676
8385.23	0.89202	0.89263	0.89861	0.99924	0.88167	0.89858
8385.63	0.89514	0.89472	0.90017	0.99461	0.88523	0.90051
8386.03	0.89388	0.89575	0.9018	0.98967	0.88887	0.90236
8386.43	0.89664	0.8965	0.90371	0.98439	0.89301	0.9042
8386.84	0.89932	0.89783	0.90562	0.97923	0.89766	0.90604
8387.23	0.89717	0.90088	0.90772	0.97347	0.90244	0.90842
8387.63	0.90164	0.90322	0.90981	0.96728	0.90746	0.91116
8388.03	0.90301	0.90443	0.91193	0.96168	0.91248	0.9134
8388.42	0.90463	0.90752	0.91448	0.9553	0.9187	0.91563
8388.83	0.9067	0.9102	0.91646	0.94959	0.92584	0.91736
8389.28	0.91017	0.9124	0.91912	0.94288	0.93357	0.92
8389.63	0.91141	0.91437	0.92125	0.93878	0.94281	0.9222
8390.03	0.91465	0.9163	0.92415	0.93361	0.95549	0.925
8390.48	0.91611	0.91999	0.92661	0.92868	0.97026	0.92714
8390.84	0.92001	0.92318	0.92942	0.9246	0.9821	0.92958
8391.23	0.92098	0.92534	0.93233	0.92031	0.99513	0.93238
8391.68	0.92576	0.92831	0.93569	0.91551	1.00859	0.93605
8392.04	0.92579	0.93133	0.93807	0.91204	1.01905	0.93869
8392.43	0.92964	0.93363	0.94069	0.90872	1.03286	0.94156
8394.31	0.94311	0.94999	0.95406	0.89603	1.08376	0.95487
8396.17	0.95663	0.96178	0.9666	0.8916	1.11414	0.9682
8398.05	0.96621	0.9731	0.97715	0.89332	1.13758	0.97789
8399.97	0.97764	0.98362	0.98498	0.8953	1.15474	0.98622
8401.9	0.98286	0.98941	0.99084	0.89349	1.15413	0.99162
8403.86	0.98729	0.9925	0.99525	0.89216	1.12657	0.99616
8405.86	0.99194	0.99604	0.9983	0.89518	1.08366	0.99909
8407.88	0.99576	0.99981	1.00167	0.90373	1.04927	1.00222
8409.93	1.00051	1.00304	1.00489	0.91341	1.00638	1.00592
8412	1.00416	1.00676	1.00735	0.92134	0.96814	1.00814
8414.1	1.0036	1.00292	1.00809	0.92972	0.9429	1.00853
8416.24	1.00255	1.00344	1.00857	0.94233	0.91295	1.00849
8418.38	1.0045	1.00525	1.00831	0.957	0.89117	1.00792
8420.58	1.00587	1.00128	1.00703	0.97013	0.88048	1.00729

## Sheet: Fig.2i
R (Å)	Ni-SAC-70	Ni-SAC-250	Ni-SAC-350	Ni-SAC-130	Ni foil	NiO
0	0.28003	0.44217	0.3378	0.3047	0.066	0.10444
0.03068	0.28934	0.44886	0.34764	0.30877	0.06657	0.10029
0.06136	0.3137	0.46674	0.37354	0.31946	0.06816	0.08844
0.09204	0.34511	0.49024	0.40724	0.33288	0.07039	0.07095
0.12272	0.37543	0.51271	0.43998	0.34436	0.07278	0.05264
0.1534	0.3983	0.52812	0.46472	0.3496	0.07485	0.04436
0.18408	0.4094	0.53196	0.47656	0.34539	0.07627	0.0556
0.21476	0.40621	0.52154	0.47257	0.32988	0.07684	0.07708
0.24544	0.38793	0.49629	0.45181	0.30286	0.07657	0.09842
0.27612	0.35567	0.45819	0.41546	0.26639	0.07565	0.11447
0.3068	0.31296	0.41257	0.36747	0.22617	0.07449	0.12241
0.33748	0.26719	0.36965	0.31613	0.19457	0.07363	0.12065
0.36816	0.23199	0.34518	0.27653	0.19104	0.07366	0.10866
0.39884	0.22623	0.35517	0.26947	0.22621	0.07504	0.08696
0.42951	0.25883	0.40318	0.30554	0.28907	0.07794	0.05746
0.46019	0.31825	0.47782	0.37316	0.36349	0.08214	0.02703
0.49087	0.38739	0.56357	0.45354	0.43796	0.08713	0.03509
0.52155	0.45346	0.64739	0.53207	0.50438	0.09222	0.07325
0.55223	0.50743	0.71922	0.59839	0.55636	0.0967	0.11228
0.58291	0.54247	0.77108	0.64463	0.58854	0.09996	0.14634
0.61359	0.55312	0.79656	0.6645	0.59636	0.10153	0.17228
0.64427	0.53507	0.7906	0.65303	0.57608	0.10116	0.18827
0.67495	0.48517	0.74947	0.60653	0.52482	0.09885	0.19414
0.70563	0.40156	0.67091	0.52268	0.44069	0.09494	0.19223
0.73631	0.28433	0.55446	0.40107	0.32287	0.09019	0.18845
0.76699	0.1405	0.40275	0.24561	0.17189	0.08582	0.19255
0.79767	0.10285	0.22955	0.10207	0.02477	0.08342	0.21421
0.82835	0.30038	0.15326	0.23694	0.22794	0.08445	0.25594
0.85903	0.54403	0.34769	0.49411	0.46759	0.08954	0.3124
0.88971	0.81306	0.62242	0.78572	0.72954	0.09804	0.37546
0.92039	1.10008	0.92524	1.0997	1.00831	0.10842	0.43747
0.95107	1.39826	1.24306	1.42794	1.29785	0.11886	0.49202
0.98175	1.70055	1.56666	1.76249	1.59167	0.12772	0.53405
1.01243	1.99964	1.88742	2.09528	1.88289	0.13366	0.56006
1.04311	2.28819	2.19691	2.41812	2.16454	0.13583	0.56836
1.07379	2.55896	2.48701	2.72296	2.42969	0.13399	0.55958
1.10447	2.80508	2.75005	3.00213	2.67171	0.12885	0.53719
1.13515	3.02028	2.97905	3.24851	2.88446	0.12261	0.50827
1.16583	3.19901	3.16792	3.45583	3.06244	0.11951	0.4839
1.19651	3.33671	3.31166	3.61879	3.20102	0.12513	0.47781
1.22718	3.42986	3.40653	3.73326	3.29653	0.14331	0.5011
1.25786	3.47616	3.45015	3.79641	3.34641	0.17336	0.55589
1.28854	3.47458	3.44156	3.80678	3.34927	0.21149	0.63522
1.31922	3.42539	3.3813	3.76432	3.30492	0.25324	0.72883
1.3499	3.33012	3.27136	3.6704	3.2144	0.29437	0.82766
1.38058	3.19156	3.11512	3.52777	3.07993	0.33081	0.9252
1.41126	3.01363	2.91727	3.34041	2.90484	0.35862	1.01741
1.44194	2.80128	2.68365	3.1135	2.69347	0.37393	1.10212
1.47262	2.56031	2.42107	2.85315	2.45106	0.37303	1.17834
1.5033	2.29721	2.13715	2.56626	2.18355	0.35248	1.2455
1.53398	2.01893	1.84012	2.26029	1.89741	0.30928	1.30278
1.56466	1.73271	1.53865	1.94303	1.5995	0.24121	1.34854
1.59534	1.44584	1.24184	1.62236	1.29681	0.14819	1.38017
1.62602	1.16549	0.95938	1.30597	0.99636	0.05561	1.39417
1.6567	0.89861	0.70259	1.00119	0.70509	0.15366	1.38669
1.68738	0.65195	0.48754	0.71477	0.43021	0.33254	1.35424
1.71806	0.43274	0.34299	0.4527	0.18384	0.54248	1.29458
1.74874	0.25219	0.30497	0.22058	0.1064	0.77817	1.20764
1.77942	0.14478	0.3511	0.03961	0.28398	1.03555	1.0966
1.8101	0.16649	0.41553	0.15355	0.45163	1.31003	0.969
1.84078	0.23875	0.46244	0.28141	0.58865	1.59628	0.83838
1.87146	0.29824	0.47971	0.37502	0.6925	1.88835	0.72568
1.90214	0.33428	0.46474	0.43542	0.76323	2.1798	0.65698
1.93282	0.34859	0.41974	0.46633	0.80236	2.46387	0.64956
1.9635	0.348	0.35128	0.47371	0.81266	2.7337	0.69362
1.99418	0.34372	0.27409	0.46609	0.79818	2.98257	0.75795
2.02485	0.35024	0.22383	0.45484	0.76424	3.20415	0.81047
2.05553	0.38033	0.25467	0.4532	0.71754	3.39266	0.82756
2.08621	0.43803	0.3618	0.47265	0.66624	3.54313	0.79464
2.11689	0.51798	0.50271	0.51762	0.61983	3.65159	0.70676
2.14757	0.61097	0.65348	0.58412	0.58805	3.71519	0.57488
2.17825	0.70811	0.80192	0.66343	0.57843	3.73231	0.45326
2.20893	0.80206	0.94022	0.74631	0.59315	3.70266	0.48666
2.23961	0.88702	1.0626	0.82485	0.62809	3.62728	0.74257
2.27029	0.95845	1.16465	0.89287	0.67532	3.5085	1.12545
2.30097	1.01302	1.24313	0.94577	0.72639	3.34987	1.57003
2.33165	1.04842	1.29587	0.98036	0.77425	3.15602	2.04238
2.36233	1.06333	1.3218	0.9947	0.81371	2.9325	2.51752
2.39301	1.05739	1.32085	0.98803	0.84133	2.68559	2.97347
2.42369	1.03107	1.29395	0.96058	0.8551	2.42204	3.39022
2.45437	0.98564	1.2429	0.91359	0.85422	2.14888	3.75003
2.48505	0.92306	1.17029	0.84909	0.83887	1.87311	4.03807
2.51573	0.84581	1.07935	0.76988	0.81	1.60156	4.24303
2.54641	0.75683	0.97385	0.67938	0.76922	1.3406	4.35769
2.57709	0.65934	0.85786	0.58158	0.7186	1.09612	4.37923
2.60777	0.55667	0.7357	0.48106	0.66059	0.87348	4.30926
2.63845	0.45215	0.6117	0.38322	0.59783	0.67773	4.15372
2.66913	0.34895	0.49017	0.29497	0.53306	0.51433	3.92246
2.69981	0.24993	0.3754	0.22623	0.46898	0.39021	3.62862
2.73049	0.15762	0.27196	0.18995	0.40812	0.31391	3.28788
2.76117	0.07466	0.18615	0.19144	0.35275	0.28894	2.91753
2.79185	0.02242	0.12983	0.21702	0.30474	0.30345	2.53553
2.82252	0.07362	0.11925	0.24877	0.26545	0.33767	2.15952
2.8532	0.12926	0.14556	0.27671	0.23561	0.37805	1.80579
2.88388	0.17825	0.1835	0.29725	0.21527	0.41852	1.48825
2.91456	0.22182	0.22222	0.3104	0.20402	0.45681	1.21721
2.94524	0.26205	0.26029	0.31842	0.20115	0.49184	0.99788
2.97592	0.30105	0.29923	0.32504	0.20596	0.52263	0.82894
3.0066	0.34039	0.3409	0.33464	0.21769	0.54794	0.70231
3.03728	0.38078	0.38625	0.35099	0.23538	0.5664	0.60577
3.06796	0.42193	0.43496	0.37596	0.25771	0.5767	0.5279
3.09864	0.46269	0.48552	0.4089	0.28298	0.57789	0.46246
3.12932	0.5013	0.53554	0.44714	0.30927	0.56962	0.40999
3.16	0.53562	0.58224	0.48695	0.33453	0.55233	0.37586
3.19068	0.56348	0.62271	0.52438	0.35677	0.52742	0.36508
3.22136	0.58282	0.65423	0.55583	0.37414	0.49731	0.37638
3.25204	0.59189	0.67441	0.57818	0.38499	0.46558	0.40209
3.28272	0.58935	0.68133	0.589	0.38801	0.43682	0.43378
3.3134	0.57439	0.67362	0.58653	0.38224	0.4162	0.46698
3.34408	0.54674	0.65047	0.56969	0.36714	0.40838	0.50239
3.37476	0.5068	0.61169	0.53815	0.34263	0.41591	0.54489
3.40544	0.45571	0.55771	0.49227	0.30922	0.43832	0.60085
3.43612	0.39552	0.48949	0.43324	0.26818	0.47275	0.67477
3.4668	0.32971	0.40854	0.36319	0.222	0.51556	0.76704
3.49748	0.26442	0.31679	0.28583	0.1758	0.56363	0.87393
3.52816	0.21151	0.21658	0.20867	0.1408	0.61486	0.98915
3.55884	0.19103	0.11058	0.15123	0.13627	0.66815	1.10563
3.58952	0.21624	0.00786	0.15299	0.16982	0.72315	1.21686
3.62019	0.27422	0.10874	0.21616	0.22645	0.77984	1.31764
3.65087	0.34574	0.21556	0.30343	0.29222	0.83825	1.40456
3.68155	0.41936	0.31721	0.39551	0.35991	0.89814	1.47609
3.71223	0.48897	0.41113	0.48469	0.42554	0.95884	1.53253
3.74291	0.5509	0.49512	0.56687	0.48649	1.01922	1.57561
3.77359	0.60278	0.56737	0.63941	0.54086	1.07772	1.60789
3.80427	0.64309	0.62648	0.70056	0.58724	1.13253	1.63197
3.83495	0.67097	0.67155	0.7492	0.6246	1.18175	1.64971
3.86563	0.68615	0.70215	0.78485	0.65227	1.22358	1.66156
3.89631	0.68886	0.71841	0.80764	0.66995	1.25652	1.66624
3.92699	0.67988	0.72097	0.81826	0.67767	1.27951	1.66085
3.95767	0.66043	0.71097	0.81799	0.67576	1.29199	1.64137
3.98835	0.63215	0.69009	0.80862	0.66485	1.29405	1.60333
4.01903	0.59706	0.66049	0.7924	0.64584	1.28638	1.54254
4.04971	0.55751	0.62482	0.77195	0.61987	1.27028	1.45575
4.08039	0.51605	0.58614	0.75007	0.58824	1.24758	1.34108
4.11107	0.47535	0.54786	0.72952	0.55244	1.22053	1.19831
4.14175	0.43796	0.51351	0.71267	0.51404	1.19158	1.02905
4.17243	0.40605	0.48634	0.70122	0.47464	1.16324	0.83686
4.20311	0.38092	0.46873	0.69584	0.43587	1.13776	0.6278
4.23379	0.36278	0.46153	0.69617	0.39923	1.11694	0.41329
4.26447	0.35052	0.46378	0.70085	0.36604	1.10189	0.23042
4.29515	0.34211	0.47308	0.70791	0.33728	1.09304	0.22999
4.32583	0.33507	0.4863	0.71514	0.31346	1.09008	0.41234
4.35651	0.32706	0.50034	0.72038	0.29456	1.09219	0.62656
4.38719	0.31619	0.51257	0.72178	0.27996	1.09824	0.83609
4.41786	0.30117	0.52103	0.71794	0.26866	1.107	1.03032
4.44854	0.28138	0.52445	0.70793	0.25942	1.11731	1.204
4.47922	0.25672	0.52213	0.69132	0.25107	1.1282	1.35422
4.5099	0.2276	0.51393	0.66813	0.2426	1.13885	1.47962
4.54058	0.19488	0.50011	0.63879	0.23334	1.1486	1.58011
4.57126	0.15985	0.48132	0.6041	0.22287	1.15687	1.65663
4.60194	0.12435	0.45845	0.56515	0.21108	1.1631	1.71085
4.63262	0.09136	0.43267	0.52326	0.19808	1.16666	1.74491
4.6633	0.06667	0.40524	0.47995	0.18414	1.16689	1.76106
4.69398	0.05991	0.37756	0.43681	0.16966	1.16305	1.76136
4.72466	0.07244	0.35098	0.39543	0.1551	1.15439	1.74744
4.75534	0.09283	0.32673	0.3573	0.14095	1.14022	1.72025
4.78602	0.11294	0.3058	0.32362	0.12765	1.11994	1.68006
4.8167	0.12932	0.28872	0.29512	0.11557	1.09314	1.62646
4.84738	0.14042	0.27555	0.27187	0.10497	1.05962	1.55855
4.87806	0.14554	0.26579	0.25321	0.09594	1.01944	1.47511
4.90874	0.14446	0.25855	0.23788	0.08844	0.97295	1.37495
4.93942	0.13734	0.25272	0.22426	0.08228	0.92075	1.25712
4.9701	0.1247	0.24721	0.21077	0.07728	0.86367	1.12118
5.00078	0.10749	0.24112	0.19606	0.07328	0.80277	0.96737
5.03146	0.08734	0.23379	0.1792	0.07026	0.73922	0.79677
5.06214	0.06739	0.22491	0.15973	0.06834	0.67428	0.61135
5.09282	0.05457	0.21444	0.13763	0.06775	0.60925	0.41414
5.1235	0.05856	0.20264	0.11335	0.06876	0.54536	0.21012
5.15418	0.07834	0.19001	0.088	0.07146	0.48375	0.04917
5.18486	0.10516	0.1773	0.06397	0.07575	0.4254	0.22352
5.21553	0.13372	0.16537	0.04721	0.08129	0.37111	0.42679
5.24621	0.16145	0.15517	0.04803	0.0876	0.32147	0.62125
5.27689	0.18688	0.14748	0.06532	0.09411	0.27683	0.80052
5.30757	0.20904	0.1428	0.08853	0.10029	0.23731	0.95958
5.33825	0.22732	0.14106	0.11213	0.1056	0.20285	1.09414
5.36893	0.24137	0.14169	0.13384	0.10962	0.17318	1.20078
5.39961	0.25111	0.14373	0.15248	0.11196	0.14792	1.27709
5.43029	0.25669	0.14612	0.16738	0.11235	0.1266	1.3218
5.46097	0.25854	0.14789	0.17818	0.11056	0.10874	1.33494
5.49165	0.25733	0.14826	0.18478	0.10648	0.0939	1.31789
5.52233	0.25393	0.1467	0.18731	0.10009	0.08176	1.27339
5.55301	0.24944	0.14293	0.18619	0.09146	0.0722	1.20556
5.58369	0.24501	0.13695	0.18206	0.08075	0.0654	1.11982
5.61437	0.2418	0.12896	0.17585	0.06822	0.06173	1.02278
5.64505	0.24071	0.11946	0.1687	0.05427	0.06161	0.92212
5.67573	0.24229	0.10922	0.16193	0.03951	0.06511	0.82623
5.70641	0.24656	0.09934	0.15687	0.02523	0.07174	0.74342
5.73709	0.25304	0.09121	0.15457	0.01613	0.08068	0.68042
5.76777	0.2609	0.08637	0.15553	0.02147	0.09094	0.64019
5.79845	0.26912	0.08599	0.1595	0.03473	0.1016	0.62035
5.82913	0.27665	0.09022	0.16559	0.04905	0.11177	0.61393
5.85981	0.28258	0.09816	0.17259	0.06264	0.12064	0.61219
5.89049	0.28613	0.10844	0.17922	0.07481	0.12747	0.60737
5.92117	0.28675	0.11981	0.18437	0.08518	0.13157	0.59413
5.95185	0.28412	0.13136	0.18718	0.09356	0.1324	0.56969
5.98253	0.27812	0.14255	0.18711	0.09989	0.12953	0.53363
6.0132	0.26883	0.15313	0.18392	0.10431	0.1227	0.48742

## Sheet: Fig.2j
m/z	Ni-SAC-70	m/z	Ni-SAC-130	m/z	Ni-SAC-250	m/z	Ni-SAC-350
113.8	1	113.811	0	113.819	0	113.815	0
113.801	1	113.812	0	113.82	0	113.816	0
113.802	0	113.813	0	113.82	0	113.817	0
113.802	0	113.813	0	113.821	0	113.817	1.38
113.803	0	113.814	0	113.821	0	113.818	0
113.803	0	113.815	2.5	113.822	0	113.819	0
113.804	0	113.815	0	113.823	0	113.819	0
113.805	0	113.816	0	113.823	0	113.82	0
113.805	0	113.817	0	113.824	0	113.821	0
113.806	1	113.817	0	113.825	3.1	113.821	0
113.807	0	113.818	0	113.825	0	113.822	0
113.807	0	113.819	0	113.826	0	113.823	0
113.808	0	113.819	0	113.827	0	113.823	0
113.809	0	113.82	0	113.827	0	113.824	0
113.809	0	113.82	0	113.828	0	113.824	1.38
113.81	0	113.821	0	113.829	0	113.825	0
113.81	0	113.822	0	113.829	0	113.826	0
113.811	0	113.822	0	113.83	0	113.826	0
113.812	1	113.823	0	113.83	0	113.827	0
113.812	0	113.824	0	113.831	0	113.828	0
113.813	0	113.824	0	113.832	0	113.828	0
113.814	0	113.825	0	113.832	0	113.829	0
113.814	0	113.826	0	113.833	0	113.83	0
113.815	0	113.826	0	113.834	0	113.83	0
113.816	0	113.827	0	113.834	0	113.831	0
113.816	0	113.827	0	113.835	0	113.831	0
113.817	0	113.828	0	113.836	0	113.832	0
113.818	0	113.829	0	113.836	0	113.833	0
113.818	0	113.829	0	113.837	0	113.833	0
113.819	0	113.83	0	113.837	0	113.834	0
113.819	0	113.831	0	113.838	0	113.835	0
113.82	0	113.831	0	113.839	0	113.835	0
113.821	0	113.832	0	113.839	0	113.836	0
113.821	0	113.833	0	113.84	0	113.837	1.38
113.822	0	113.833	0	113.841	0	113.837	0
113.823	0	113.834	0	113.841	0	113.838	0
113.823	0	113.835	0	113.842	0	113.839	1.38
113.824	0	113.835	0	113.843	0	113.839	0
113.825	0	113.836	0	113.843	0	113.84	0
113.825	0	113.836	0	113.844	0	113.84	0
113.826	0	113.837	0	113.845	0	113.841	0
113.827	0	113.838	0	113.845	0	113.842	0
113.827	0	113.838	0	113.846	0	113.842	0
113.828	0	113.839	0	113.846	0	113.843	0
113.828	0	113.84	0	113.847	3.1	113.844	0
113.829	0	113.84	0	113.848	0	113.844	0
113.83	0	113.841	0	113.848	0	113.845	0
113.83	0	113.842	0	113.849	0	113.846	0
113.831	0	113.842	0	113.85	3.1	113.846	0
113.832	0	113.843	0	113.85	0	113.847	0
113.832	1	113.844	0	113.851	0	113.848	0
113.833	0	113.844	0	113.852	0	113.848	0
113.834	0	113.845	0	113.852	0	113.849	0
113.834	0	113.845	0	113.853	0	113.849	0
113.835	0	113.846	0	113.854	0	113.85	0
113.836	1	113.847	0	113.854	0	113.851	0
113.836	0	113.847	0	113.855	0	113.851	0
113.837	0	113.848	0	113.855	0	113.852	0
113.837	0	113.849	0	113.856	0	113.853	0
113.838	0	113.849	0	113.857	0	113.853	1.38
113.839	1	113.85	0	113.857	0	113.854	0
113.839	0	113.851	0	113.858	0	113.855	0
113.84	0	113.851	0	113.859	0	113.855	0
113.841	0	113.852	0	113.859	0	113.856	0
113.841	0	113.853	0	113.86	0	113.857	0
113.842	0	113.853	0	113.861	0	113.857	0
113.843	0	113.854	0	113.861	0	113.858	0
113.843	0	113.854	0	113.862	0	113.858	1.38
113.844	1	113.855	0	113.863	0	113.859	1.38
113.844	1	113.856	0	113.863	0	113.86	0
113.845	0	113.856	0	113.864	0	113.86	0
113.846	1	113.857	0	113.864	0	113.861	0
113.846	0	113.858	0	113.865	0	113.862	0
113.847	1	113.858	0	113.866	0	113.862	0
113.848	1	113.859	2.5	113.866	0	113.863	0
113.848	0	113.86	0	113.867	0	113.864	1.38
113.849	0	113.86	0	113.868	0	113.864	0
113.85	0	113.861	2.5	113.868	0	113.865	0
113.85	0	113.862	0	113.869	0	113.866	0
113.851	0	113.862	0	113.87	0	113.866	1.38
113.852	0	113.863	0	113.87	0	113.867	0
113.852	0	113.863	0	113.871	0	113.867	0
113.853	0	113.864	0	113.872	0	113.868	1.38
113.853	0	113.865	0	113.872	0	113.869	0
113.854	1	113.865	0	113.873	0	113.869	0
113.855	0	113.866	0	113.873	0	113.87	0
113.855	0	113.867	0	113.874	0	113.871	1.38
113.856	1	113.867	0	113.875	0	113.871	1.38
113.857	0	113.868	0	113.875	0	113.872	0
113.857	3	113.869	0	113.876	0	113.873	1.38
113.858	0	113.869	0	113.877	0	113.873	0
113.859	0	113.87	0	113.877	0	113.874	0
113.859	0	113.87	0	113.878	0	113.874	0
113.86	0	113.871	0	113.879	0	113.875	1.38
113.861	0	113.872	0	113.879	0	113.876	0
113.861	1	113.872	0	113.88	0	113.876	0
113.862	0	113.873	0	113.88	0	113.877	0
113.862	0	113.874	0	113.881	3.1	113.878	0
113.863	1	113.874	0	113.882	0	113.878	0
113.864	0	113.875	0	113.882	0	113.879	0
113.864	0	113.876	0	113.883	0	113.88	0
113.865	1	113.876	2.5	113.884	0	113.88	1.38
113.866	0	113.877	2.5	113.884	0	113.881	0
113.866	0	113.878	0	113.885	0	113.882	0
113.867	0	113.878	0	113.886	0	113.882	1.38
113.868	0	113.879	0	113.886	0	113.883	0
113.868	0	113.879	0	113.887	0	113.883	0
113.869	0	113.88	0	113.888	3.1	113.884	0
113.87	0	113.881	2.5	113.888	3.1	113.885	0
113.87	0	113.881	0	113.889	0	113.885	0
113.871	0	113.882	0	113.889	3.1	113.886	0
113.871	0	113.883	2.5	113.89	0	113.887	0
113.872	0	113.883	0	113.891	0	113.887	0
113.873	0	113.884	0	113.891	3.1	113.888	0
113.873	0	113.885	2.5	113.892	3.1	113.889	2.76
113.874	0	113.885	0	113.893	3.1	113.889	1.38
113.875	0	113.886	2.5	113.893	0	113.89	2.76
113.875	0	113.887	0	113.894	3.1	113.891	1.38
113.876	0	113.887	2.5	113.895	0	113.891	0
113.877	0	113.888	0	113.895	0	113.892	0
113.877	1	113.888	2.5	113.896	6.2	113.892	0
113.878	0	113.889	0	113.897	3.1	113.893	1.38
113.879	0	113.89	2.5	113.897	0	113.894	1.38
113.879	0	113.89	0	113.898	3.1	113.894	1.38
113.88	0	113.891	5	113.898	3.1	113.895	1.38
113.88	1	113.892	2.5	113.899	0	113.896	0
113.881	0	113.892	0	113.9	3.1	113.896	2.76
113.882	1	113.893	0	113.9	0	113.897	2.76
113.882	0	113.894	0	113.901	3.1	113.898	2.76
113.883	2	113.894	7.5	113.902	0	113.898	0
113.884	0	113.895	0	113.902	0	113.899	1.38
113.884	0	113.896	2.5	113.903	0	113.9	1.38
113.885	1	113.896	2.5	113.904	3.1	113.9	1.38
113.886	1	113.897	0	113.904	6.2	113.901	2.76
113.886	0	113.897	0	113.905	0	113.901	0
113.887	2	113.898	2.5	113.906	0	113.902	0
113.888	1	113.899	0	113.906	6.2	113.903	0
113.888	0	113.899	0	113.907	0	113.903	4.14
113.889	1	113.9	2.5	113.907	0	113.904	1.38
113.889	0	113.901	2.5	113.908	6.2	113.905	0
113.89	0	113.901	0	113.909	0	113.905	0
113.891	1	113.902	2.5	113.909	0	113.906	2.76
113.891	0	113.903	2.5	113.91	3.1	113.907	5.52
113.892	1	113.903	2.5	113.911	3.1	113.907	0
113.893	0	113.904	2.5	113.911	3.1	113.908	2.76
113.893	4	113.905	0	113.912	3.1	113.909	1.38
113.894	0	113.905	2.5	113.913	6.2	113.909	4.14
113.895	0	113.906	5	113.913	0	113.91	2.76
113.895	3	113.906	0	113.914	3.1	113.91	1.38
113.896	0	113.907	2.5	113.915	0	113.911	1.38
113.897	0	113.908	2.5	113.915	0	113.912	5.52
113.897	3	113.908	0	113.916	6.2	113.912	2.76
113.898	0	113.909	5	113.916	6.2	113.913	0
113.898	0	113.91	2.5	113.917	3.1	113.914	2.76
113.899	1	113.91	0	113.918	6.2	113.914	1.38
113.9	4	113.911	2.5	113.918	3.1	113.915	5.52
113.9	0	113.912	7.5	113.919	0	113.916	4.14
113.901	1	113.912	2.5	113.92	3.1	113.916	2.76
113.902	0	113.913	0	113.92	0	113.917	2.76
113.902	1	113.913	7.5	113.921	3.1	113.918	1.38
113.903	1	113.914	7.5	113.922	0	113.918	1.38
113.904	1	113.915	0	113.922	3.1	113.919	4.14
113.904	1	113.915	2.5	113.923	9.3	113.919	1.38
113.905	0	113.916	2.5	113.924	6.2	113.92	5.52
113.905	1	113.917	0	113.924	3.1	113.921	12.42
113.906	3	113.917	2.5	113.925	3.1	113.921	2.76
113.907	2	113.918	0	113.925	18.6	113.922	8.28
113.907	0	113.919	2.5	113.926	6.2	113.923	2.76
113.908	3	113.919	5	113.927	6.2	113.923	4.14
113.909	2	113.92	7.5	113.927	15.5	113.924	11.04
113.909	4	113.921	7.5	113.928	15.5	113.925	5.52
113.91	5	113.921	2.5	113.929	9.3	113.925	8.28
113.911	2	113.922	5	113.929	24.8	113.926	11.04
113.911	3	113.922	7.5	113.93	21.7	113.926	12.42
113.912	5	113.923	2.5	113.931	15.5	113.927	15.18
113.913	8	113.924	10	113.931	9.3	113.928	8.28
113.913	6	113.924	17.5	113.932	12.4	113.928	11.04
113.914	4	113.925	7.5	113.933	9.3	113.929	19.32
113.914	6	113.926	10	113.933	31	113.93	15.18
113.915	13	113.926	12.5	113.934	21.7	113.93	11.04
113.916	8	113.927	5	113.934	21.7	113.931	24.84
113.916	7	113.928	10	113.935	15.5	113.932	15.18
113.917	6	113.928	25	113.936	21.7	113.932	19.32
113.918	6	113.929	12.5	113.936	24.8	113.933	27.6
113.918	10	113.93	15	113.937	31	113.934	30.36
113.919	9	113.93	15	113.938	37.2	113.934	24.84
113.92	7	113.931	20	113.938	24.8	113.935	20.7
113.92	15	113.931	32.5	113.939	31	113.935	31.74
113.921	15	113.932	15	113.94	40.3	113.936	24.84
113.922	9	113.933	30	113.94	43.4	113.937	22.08
113.922	14	113.933	32.5	113.941	40.3	113.937	30.36
113.923	14	113.934	35	113.941	27.9	113.938	27.6
113.923	21	113.935	35	113.942	40.3	113.939	24.84
113.924	11	113.935	30	113.943	24.8	113.939	30.36
113.925	16	113.936	37.5	113.943	34.1	113.94	23.46
113.925	14	113.937	17.5	113.944	31	113.941	30.36
113.926	20	113.937	57.5	113.945	40.3	113.941	44.16
113.927	22	113.938	45	113.945	46.5	113.942	42.78
113.927	28	113.939	47.5	113.946	21.7	113.943	42.78
113.928	19	113.939	42.5	113.947	37.2	113.943	31.74
113.929	28	113.94	50	113.947	31	113.944	41.4
113.929	14	113.94	47.5	113.948	31	113.944	38.64
113.93	21	113.941	57.5	113.949	34.1	113.945	31.74
113.931	32	113.942	45	113.949	18.6	113.946	35.88
113.931	24	113.942	30	113.95	24.8	113.946	41.4
113.932	20	113.943	42.5	113.95	18.6	113.947	30.36
113.932	28	113.944	40	113.951	9.3	113.948	27.6
113.933	26	113.944	27.5	113.952	24.8	113.948	30.36
113.934	22	113.945	37.5	113.952	12.4	113.949	35.88
113.934	33	113.946	45	113.953	24.8	113.95	37.26
113.935	23	113.946	35	113.954	27.9	113.95	28.98
113.936	41	113.947	27.5	113.954	21.7	113.951	28.98
113.936	44	113.948	20	113.955	24.8	113.952	30.36
113.937	32	113.948	27.5	113.956	12.4	113.952	30.36
113.938	25	113.949	52.5	113.956	18.6	113.953	24.84
113.938	31	113.949	37.5	113.957	12.4	113.953	28.98
113.939	32	113.95	32.5	113.958	15.5	113.954	28.98
113.94	31	113.951	42.5	113.958	9.3	113.955	13.8
113.94	36	113.951	17.5	113.959	6.2	113.955	13.8
113.941	33	113.952	10	113.959	15.5	113.956	23.46
113.941	36	113.953	15	113.96	3.1	113.957	6.9
113.942	34	113.953	35	113.961	9.3	113.957	12.42
113.943	42	113.954	15	113.961	9.3	113.958	17.94
113.943	30	113.955	17.5	113.962	0	113.959	23.46
113.944	32	113.955	22.5	113.963	3.1	113.959	13.8
113.945	35	113.956	15	113.963	6.2	113.96	12.42
113.945	34	113.957	27.5	113.964	12.4	113.961	12.42
113.946	37	113.957	12.5	113.965	6.2	113.961	9.66
113.947	26	113.958	7.5	113.965	6.2	113.962	9.66
113.947	36	113.958	5	113.966	12.4	113.962	9.66
113.948	39	113.959	10	113.967	9.3	113.963	8.28
113.948	33	113.96	7.5	113.967	9.3	113.964	4.14
113.949	32	113.96	17.5	113.968	3.1	113.964	11.04
113.95	36	113.961	17.5	113.968	3.1	113.965	8.28
113.95	29	113.962	20	113.969	9.3	113.966	6.9
113.951	24	113.962	0	113.97	3.1	113.966	8.28
113.952	27	113.963	5	113.97	0	113.967	8.28
113.952	22	113.964	7.5	113.971	3.1	113.968	9.66
113.953	18	113.964	25	113.972	6.2	113.968	6.9
113.954	30	113.965	20	113.972	3.1	113.969	6.9
113.954	19	113.966	5	113.973	3.1	113.97	4.14
113.955	23	113.966	5	113.974	0	113.97	2.76
113.956	24	113.967	0	113.974	6.2	113.971	4.14
113.956	24	113.967	7.5	113.975	3.1	113.971	2.76
113.957	23	113.968	5	113.976	0	113.972	5.52
113.957	15	113.969	7.5	113.976	0	113.973	8.28
113.958	12	113.969	2.5	113.977	3.1	113.973	8.28
113.959	15	113.97	10	113.977	6.2	113.974	5.52
113.959	25	113.971	0	113.978	3.1	113.975	4.14
113.96	25	113.971	2.5	113.979	0	113.975	6.9
113.961	29	113.972	2.5	113.979	6.2	113.976	12.42
113.961	21	113.973	7.5	113.98	0	113.977	4.14
113.962	14	113.973	2.5	113.981	6.2	113.977	11.04
113.963	14	113.974	7.5	113.981	3.1	113.978	5.52
113.963	13	113.975	10	113.982	9.3	113.979	4.14
113.964	12	113.975	5	113.983	0	113.979	2.76
113.965	21	113.976	2.5	113.983	3.1	113.98	4.14
113.965	8	113.976	2.5	113.984	3.1	113.98	5.52
113.966	11	113.977	2.5	113.985	3.1	113.981	2.76
113.966	8	113.978	0	113.985	6.2	113.982	5.52
113.967	4	113.978	10	113.986	6.2	113.982	2.76
113.968	13	113.979	5	113.986	3.1	113.983	6.9
113.968	13	113.98	0	113.987	3.1	113.984	9.66
113.969	9	113.98	7.5	113.988	3.1	113.984	2.76
113.97	7	113.981	0	113.988	6.2	113.985	5.52
113.97	14	113.982	2.5	113.989	15.5	113.986	4.14
113.971	13	113.982	5	113.99	3.1	113.986	5.52
113.972	6	113.983	0	113.99	9.3	113.987	6.9
113.972	9	113.983	5	113.991	6.2	113.987	2.76
113.973	8	113.984	2.5	113.992	9.3	113.988	13.8
113.974	10	113.985	2.5	113.992	0	113.989	6.9
113.974	8	113.985	5	113.993	15.5	113.989	6.9
113.975	13	113.986	7.5	113.994	6.2	113.99	6.9
113.975	7	113.987	7.5	113.994	6.2	113.991	8.28
113.976	6	113.987	7.5	113.995	6.2	113.991	4.14
113.977	7	113.988	2.5	113.995	3.1	113.992	6.9
113.977	5	113.989	7.5	113.996	3.1	113.993	6.9
113.978	11	113.989	5	113.997	6.2	113.993	13.8
113.979	10	113.99	2.5	113.997	6.2	113.994	20.7
113.979	7	113.991	5	113.998	0	113.995	13.8
113.98	6	113.991	5	113.999	15.5	113.995	13.8
113.981	5	113.992	10	113.999	15.5	113.996	17.94
113.981	11	113.992	12.5	114	12.4	113.996	8.28
113.982	6	113.993	2.5	114.001	21.7	113.997	11.04
113.983	7	113.994	5	114.001	12.4	113.998	20.7
113.983	9	113.994	5	114.002	18.6	113.998	19.32
113.984	6	113.995	5	114.002	15.5	113.999	16.56
113.984	10	113.996	12.5	114.003	21.7	114	20.7
113.985	4	113.996	10	114.004	18.6	114	34.5
113.986	12	113.997	7.5	114.004	6.2	114.001	20.7
113.986	10	113.998	20	114.005	40.3	114.002	31.74
113.987	13	113.998	5	114.006	31	114.002	24.84
113.988	6	113.999	5	114.006	34.1	114.003	22.08
113.988	9	114	25	114.007	27.9	114.004	30.36
113.989	16	114	15	114.008	15.5	114.004	37.26
113.99	13	114.001	20	114.008	46.5	114.005	35.88
113.99	12	114.001	22.5	114.009	52.7	114.005	37.26
113.991	12	114.002	12.5	114.01	24.8	114.006	30.36
113.992	20	114.003	10	114.01	49.6	114.007	33.12
113.992	13	114.003	17.5	114.011	24.8	114.007	44.16
113.993	20	114.004	20	114.011	46.5	114.008	35.88
113.993	19	114.005	30	114.012	37.2	114.009	41.4
113.994	21	114.005	32.5	114.013	46.5	114.009	33.12
113.995	24	114.006	27.5	114.013	37.2	114.01	37.26
113.995	29	114.007	25	114.014	27.9	114.011	49.68
113.996	13	114.007	37.5	114.015	37.2	114.011	53.82
113.997	20	114.008	30	114.015	43.4	114.012	35.88
113.997	32	114.009	17.5	114.016	37.2	114.013	48.3
113.998	25	114.009	37.5	114.017	27.9	114.013	56.58
113.999	26	114.01	47.5	114.017	31	114.014	35.88
113.999	25	114.01	30	114.018	37.2	114.014	48.3
114	34	114.011	70	114.019	52.7	114.015	53.82
114.001	30	114.012	47.5	114.019	43.4	114.016	38.64
114.001	27	114.012	60	114.02	46.5	114.016	48.3
114.002	34	114.013	52.5	114.02	46.5	114.017	41.4
114.002	37	114.014	40	114.021	71.3	114.018	53.82
114.003	39	114.014	42.5	114.022	31	114.018	55.2
114.004	35	114.015	47.5	114.022	62	114.019	51.06
114.004	34	114.016	35	114.023	43.4	114.02	37.26
114.005	35	114.016	57.5	114.024	65.1	114.02	48.3
114.006	34	114.017	27.5	114.024	6.2	114.021	33.12
114.006	50	114.018	35	114.025	46.5	114.022	33.12
114.007	47	114.018	60	114.026	21.7	114.022	49.68
114.008	30	114.019	62.5	114.026	24.8	114.023	42.78
114.008	41	114.019	55	114.027	40.3	114.023	38.64
114.009	46	114.02	45	114.028	21.7	114.024	46.92
114.01	43	114.021	52.5	114.028	43.4	114.025	40.02
114.01	37	114.021	42.5	114.029	27.9	114.025	41.4
114.011	43	114.022	37.5	114.029	24.8	114.026	37.26
114.011	43	114.023	55	114.03	15.5	114.027	30.36
114.012	32	114.023	57.5	114.031	21.7	114.027	28.98
114.013	49	114.024	50	114.031	43.4	114.028	40.02
114.013	40	114.025	22.5	114.032	21.7	114.029	24.84
114.014	40	114.025	27.5	114.033	15.5	114.029	42.78
114.015	49	114.026	32.5	114.033	15.5	114.03	30.36
114.015	44	114.027	20	114.034	15.5	114.031	27.6
114.016	50	114.027	17.5	114.035	24.8	114.031	19.32
114.017	43	114.028	32.5	114.035	15.5	114.032	23.46
114.017	45	114.028	25	114.036	12.4	114.032	26.22
114.018	50	114.029	12.5	114.037	9.3	114.033	26.22
114.019	51	114.03	20	114.037	18.6	114.034	24.84
114.019	41	114.03	17.5	114.038	3.1	114.034	22.08
114.02	30	114.031	27.5	114.038	9.3	114.035	19.32
114.02	40	114.032	20	114.039	12.4	114.036	15.18
114.021	39	114.032	17.5	114.04	9.3	114.036	17.94
114.022	39	114.033	20	114.04	3.1	114.037	22.08
114.022	43	114.034	20	114.041	6.2	114.038	26.22
114.023	45	114.034	20	114.042	3.1	114.038	11.04
114.024	46	114.035	17.5	114.042	24.8	114.039	20.7
114.024	38	114.036	20	114.043	3.1	114.04	20.7
114.025	28	114.036	32.5	114.044	9.3	114.04	19.32
114.026	40	114.037	12.5	114.044	15.5	114.041	13.8
114.026	35	114.037	15	114.045	9.3	114.041	19.32
114.027	31	114.038	15	114.046	9.3	114.042	16.56
114.027	27	114.039	7.5	114.046	6.2	114.043	11.04
114.028	34	114.039	10	114.047	3.1	114.043	15.18
114.029	27	114.04	10	114.047	9.3	114.044	13.8
114.029	30	114.041	17.5	114.048	6.2	114.045	8.28
114.03	30	114.041	20	114.049	9.3	114.045	16.56
114.031	22	114.042	0	114.049	6.2	114.046	4.14
114.031	25	114.043	0	114.05	3.1	114.047	5.52
114.032	22	114.043	10	114.051	3.1	114.047	12.42
114.033	26	114.044	15	114.051	6.2	114.048	13.8
114.033	20	114.045	5	114.052	3.1	114.049	5.52
114.034	19	114.045	7.5	114.053	6.2	114.049	9.66
114.035	30	114.046	12.5	114.053	3.1	114.05	6.9
114.035	22	114.046	10	114.054	0	114.05	8.28
114.036	19	114.047	0	114.055	6.2	114.051	8.28
114.036	22	114.048	7.5	114.055	0	114.052	2.76
114.037	15	114.048	5	114.056	0	114.052	4.14
114.038	19	114.049	15	114.056	12.4	114.053	6.9
114.038	14	114.05	7.5	114.057	6.2	114.054	6.9
114.039	24	114.05	2.5	114.058	0	114.054	12.42
114.04	7	114.051	7.5	114.058	3.1	114.055	6.9
114.04	20	114.052	7.5	114.059	6.2	114.056	6.9
114.041	14	114.052	2.5	114.06	3.1	114.056	6.9
114.042	13	114.053	0	114.06	3.1	114.057	1.38
114.042	21	114.053	0	114.061	9.3	114.058	9.66
114.043	19	114.054	5	114.062	6.2	114.058	2.76
114.044	16	114.055	5	114.062	0	114.059	6.9
114.044	13	114.055	2.5	114.063	0	114.059	8.28
114.045	17	114.056	2.5	114.064	6.2	114.06	1.38
114.045	9	114.057	2.5	114.064	3.1	114.061	2.76
114.046	18	114.057	5	114.065	0	114.061	1.38
114.047	14	114.058	2.5	114.065	0	114.062	2.76
114.047	20	114.059	5	114.066	3.1	114.063	5.52
114.048	14	114.059	2.5	114.067	0	114.063	1.38
114.049	9	114.06	7.5	114.067	3.1	114.064	4.14
114.049	9	114.061	2.5	114.068	0	114.065	2.76
114.05	7	114.061	5	114.069	0	114.065	5.52
114.051	7	114.062	0	114.069	0	114.066	0
114.051	9	114.062	2.5	114.07	3.1	114.067	4.14
114.052	6	114.063	2.5	114.071	3.1	114.067	6.9
114.053	6	114.064	0	114.071	0	114.068	2.76
114.053	11	114.064	5	114.072	3.1	114.068	5.52
114.054	8	114.065	0	114.073	0	114.069	5.52
114.054	8	114.066	0	114.073	3.1	114.07	2.76
114.055	7	114.066	0	114.074	0	114.07	4.14
114.056	7	114.067	0	114.074	0	114.071	1.38
114.056	8	114.068	5	114.075	0	114.072	1.38
114.057	6	114.068	2.5	114.076	0	114.072	2.76
114.058	9	114.069	0	114.076	0	114.073	4.14
114.058	2	114.07	0	114.077	0	114.074	0
114.059	4	114.07	2.5	114.078	3.1	114.074	2.76
114.06	5	114.071	5	114.078	0	114.075	5.52
114.06	8	114.071	0	114.079	0	114.076	2.76
114.061	3	114.072	0	114.08	3.1	114.076	2.76
114.062	6	114.073	0	114.08	0	114.077	4.14
114.062	5	114.073	0	114.081	0	114.077	5.52
114.063	9	114.074	0	114.082	6.2	114.078	2.76
114.063	6	114.075	0	114.082	0	114.079	1.38
114.064	1	114.075	0	114.083	3.1	114.079	1.38
114.065	7	114.076	2.5	114.083	0	114.08	0
114.065	6	114.077	0	114.084	3.1	114.081	1.38
114.066	2	114.077	0	114.085	0	114.081	1.38
114.067	7	114.078	0	114.085	0	114.082	1.38
114.067	6	114.079	0	114.086	0	114.083	0
114.068	4	114.079	5	114.087	3.1	114.083	0
114.069	0	114.08	0	114.087	0	114.084	1.38
114.069	4	114.08	0	114.088	0	114.085	0
114.07	1	114.081	2.5	114.089	0	114.085	0
114.071	0	114.082	2.5	114.089	3.1	114.086	1.38
114.071	4	114.082	0	114.09	3.1	114.086	2.76
114.072	2	114.083	0	114.091	0	114.087	2.76
114.072	4	114.084	0	114.091	0	114.088	2.76
114.073	2	114.084	0	114.092	0	114.088	4.14
114.074	3	114.085	2.5	114.092	0	114.089	0
114.074	2	114.086	0	114.093	0	114.09	1.38
114.075	4	114.086	2.5	114.094	0	114.09	1.38
114.076	4	114.087	0	114.094	0	114.091	1.38
114.076	4	114.088	0	114.095	3.1	114.092	1.38
114.077	1	114.088	2.5	114.096	0	114.092	0
114.078	2	114.089	0	114.096	0	114.093	0
114.078	2	114.089	0	114.097	0	114.093	0
114.079	0	114.09	0	114.098	0	114.094	0
114.08	9	114.091	0	114.098	0	114.095	0
114.08	1	114.091	0	114.099	0	114.095	0
114.081	2	114.092	0	114.1	3.1	114.096	1.38
114.081	0	114.093	0	114.1	0	114.097	1.38
114.082	2	114.093	0	114.101	0	114.097	1.38
114.083	3	114.094	0	114.101	0	114.098	0
114.083	2	114.095	0	114.102	0	114.099	0
114.084	5	114.095	2.5	114.103	0	114.099	1.38
114.085	7	114.096	0	114.103	0	114.1	0
114.085	2	114.097	0	114.104	3.1	114.101	1.38
114.086	1	114.097	0	114.105	0	114.101	1.38
114.087	2	114.098	0	114.105	0	114.102	0
114.087	0	114.098	0	114.106	0	114.102	0
114.088	0	114.099	0	114.107	0	114.103	0
114.089	2	114.1	0	114.107	0	114.104	0
114.089	5	114.1	0	114.108	0	114.104	2.76
114.09	1	114.101	2.5	114.109	0	114.105	1.38
114.09	3	114.102	2.5	114.109	0	114.106	0
114.091	1	114.102	2.5	114.11	0	114.106	0
114.092	2	114.103	0	114.11	0	114.107	1.38
114.092	0	114.104	0	114.111	0	114.108	4.14
114.093	1	114.104	0	114.112	3.1	114.108	2.76
114.094	2	114.105	0	114.112	0	114.109	0
114.094	0	114.106	0	114.113	3.1	114.11	2.76
114.095	0	114.106	0	114.114	0	114.11	2.76
114.096	2	114.107	0	114.114	0	114.111	0
114.096	0	114.107	0	114.115	0	114.111	0
114.097	2	114.108	0	114.116	0	114.112	0
114.098	2	114.109	0	114.116	0	114.113	0
114.098	3	114.109	2.5	114.117	0	114.113	1.38
114.099	2	114.11	0	114.118	0	114.114	0
114.099	1	114.111	0	114.118	0	114.115	0
114.1	2	114.111	0	114.119	0	114.115	1.38
114.101	0	114.112	0	114.119	0	114.116	1.38
114.101	1	114.113	0	114.12	0	114.117	0
114.102	3	114.113	0	114.121	0	114.117	0
114.103	1	114.114	0	114.121	0	114.118	0
114.103	1	114.115	0	114.122	0	114.119	0
114.104	1	114.115	0	114.123	3.1	114.119	0
114.105	0	114.116	2.5	114.123	0	114.12	1.38
114.105	2	114.116	2.5	114.124	0	114.12	1.38
114.106	0	114.117	0	114.125	0	114.121	0
114.107	1	114.118	0	114.125	0	114.122	0
114.107	1	114.118	0	114.126	0	114.122	0
114.108	0	114.119	0	114.126	0	114.123	0
114.108	1	114.12	0	114.127	0	114.124	0
114.109	0	114.12	0	114.128	0	114.124	0
114.11	0	114.121	0	114.128	0	114.125	0
114.11	0	114.122	0	114.129	0	114.126	0
114.111	2	114.122	0	114.13	0	114.126	0
114.112	1	114.123	0	114.13	0	114.127	0
114.112	0	114.124	0	114.131	0	114.128	0
114.113	1	114.124	0	114.132	0	114.128	0
114.114	0	114.125	0	114.132	0	114.129	4.14
114.114	2	114.125	0	114.133	0	114.129	0
114.115	0	114.126	0	114.134	0	114.13	0
114.115	1	114.127	0	114.134	3.1	114.131	1.38
114.116	1	114.127	0	114.135	3.1	114.131	0
114.117	0	114.128	0	114.135	0	114.132	1.38
114.117	0	114.129	0	114.136	0	114.133	0
114.118	2	114.129	2.5	114.137	0	114.133	0
114.119	1	114.13	0	114.137	0	114.134	0
114.119	1	114.131	0	114.138	0	114.135	0
114.12	0	114.131	2.5	114.139	0	114.135	0
114.121	0	114.132	0	114.139	0	114.136	0
114.121	1	114.133	0	114.14	0	114.137	0
114.122	0	114.133	0	114.141	0	114.137	0
114.123	0	114.134	0	114.141	0	114.138	0
114.123	0	114.134	0	114.142	0	114.138	0
114.124	1	114.135	0	114.143	0	114.139	0
114.124	0	114.136	0	114.143	0	114.14	0
114.125	0	114.136	0	114.144	0	114.14	1.38
114.126	0	114.137	0	114.144	0	114.141	0
114.126	1	114.138	0	114.145	0	114.142	1.38
114.127	0	114.138	0	114.146	0	114.142	0
114.128	0	114.139	0	114.146	0	114.143	1.38
114.128	0	114.14	0	114.147	0	114.144	0
114.129	0	114.14	0	114.148	0	114.144	0
114.13	0	114.141	0	114.148	0	114.145	1.38
114.13	1	114.142	0	114.149	0	114.146	0
114.131	0	114.142	0	114.15	0	114.146	0
114.132	0	114.143	0	114.15	0	114.147	0
114.132	0	114.143	0	114.151	3.1	114.147	0
114.133	0	114.144	0	114.152	0	114.148	0
114.133	0	114.145	0	114.152	0	114.149	0
114.134	1	114.145	0	114.153	0	114.149	0
114.135	1	114.146	0	114.153	0	114.15	0
114.135	0	114.147	0	114.154	0	114.151	1.38
114.136	0	114.147	0	114.155	0	114.151	0
114.137	0	114.148	2.5	114.155	0	114.152	0
114.137	0	114.149	0	114.156	0	114.153	0
114.138	0	114.149	0	114.157	0	114.153	0
114.139	1	114.15	0	114.157	0	114.154	0
114.139	0	114.151	0	114.158	0	114.155	0
114.14	1	114.151	0	114.159	0	114.155	0
114.141	0	114.152	0	114.159	0	114.156	0
114.141	0	114.152	0	114.16	0	114.156	0
114.142	0	114.153	0	114.161	0	114.157	0
114.142	1	114.154	0	114.161	0	114.158	0
114.143	0	114.154	0	114.162	0	114.158	0
114.144	1	114.155	0	114.162	3.1	114.159	0
114.144	0	114.156	0	114.163	0	114.16	0
114.145	1	114.156	0	114.164	0	114.16	0
114.146	0	114.157	0	114.164	0	114.161	0
114.146	1	114.158	0	114.165	3.1	114.162	0
114.147	1	114.158	0	114.166	0	114.162	1.38
114.148	0	114.159	0	114.166	0	114.163	1.38
114.148	0	114.16	0	114.167	0	114.164	0
114.149	0	114.16	0	114.168	0	114.164	0
114.15	0	114.161	0	114.168	0	114.165	0
114.15	1	114.161	0	114.169	0	114.165	0
114.151	0	114.162	0	114.17	0	114.166	0
114.151	0	114.163	0	114.17	0	114.167	0
114.152	1	114.163	0	114.171	0	114.167	0
114.153	0	114.164	0	114.171	0	114.168	0
114.153	0	114.165	0	114.172	0	114.169	0
114.154	0	114.165	0	114.173	0	114.169	0
114.155	2	114.166	0	114.173	0	114.17	0
114.155	1	114.167	2.5	114.174	0	114.171	0
114.156	0	114.167	0	114.175	0	114.171	0
114.157	0	114.168	2.5	114.175	0	114.172	0
114.157	0	114.169	0	114.176	0	114.173	0
114.158	1	114.169	0	114.177	0	114.173	1.38
114.159	0	114.17	0	114.177	0	114.174	0
114.159	3	114.17	0	114.178	0	114.174	0
114.16	0	114.171	0	114.179	0	114.175	0
114.16	0	114.172	2.5	114.179	0	114.176	0
114.161	0	114.172	0	114.18	0	114.176	0
114.162	0	114.173	0	114.18	0	114.177	0
114.162	1	114.174	0	114.181	0	114.178	0
114.163	0	114.174	0	114.182	0	114.178	0
114.164	1	114.175	2.5	114.182	0	114.179	0
114.164	0	114.176	0	114.183	0	114.18	0
114.165	0	114.176	0	114.184	0	114.18	0
114.166	0	114.177	0	114.184	0	114.181	0
114.166	0	114.178	0	114.185	0	114.182	0
114.167	0	114.178	0	114.186	0	114.182	0
114.168	0	114.179	0	114.186	0	114.183	0
114.168	0	114.179	0	114.187	0	114.183	0
114.169	0	114.18	0	114.188	0	114.184	0
114.169	0	114.181	0	114.188	0	114.185	0
114.17	0	114.181	0	114.189	0	114.185	0
114.171	1	114.182	0	114.189	0	114.186	0
114.171	0	114.183	0	114.19	0	114.187	0
114.172	1	114.183	0	114.191	0	114.187	0
114.173	1	114.184	0	114.191	0	114.188	1.38
114.173	0	114.185	0	114.192	0	114.189	0
114.174	0	114.185	0	114.193	0	114.189	0
114.175	0	114.186	0	114.193	0	114.19	0
114.175	0	114.187	0	114.194	0	114.191	0
114.176	0	114.187	0	114.195	0	114.191	0
114.177	0	114.188	0	114.195	0	114.192	0
114.177	1	114.188	0	114.196	0	114.192	0
114.178	1	114.189	0	114.197	0	114.193	0
114.178	0	114.19	5	114.197	0	114.194	0
114.179	0	114.19	0	114.198	0	114.194	0
114.18	0	114.191	0	114.198	0	114.195	0
114.18	0	114.192	0	114.199	0	114.196	1.38
114.181	0	114.192	0	114.2	0	114.196	0
114.182	0	114.193	0	114.2	0	114.197	1.38
114.182	0	114.194	0	114.201	0	114.198	0
114.183	1	114.194	0	114.202	0	114.198	0
114.184	0	114.195	0	114.202	0	114.199	0
114.184	0	114.196	0	114.203	0	114.2	0
114.185	1	114.196	0	114.204	0	114.2	0
114.186	0	114.197	0	114.204	0	114.201	0
114.186	0	114.197	0	114.205	0	114.201	0
114.187	0	114.198	0	114.206	0	114.202	0
114.187	0	114.199	0	114.206	3.1	114.203	0
114.188	1	114.199	0	114.207	0	114.203	0
114.189	0	114.2	0	114.207	0	114.204	0
114.189	0	114.201	0	114.208	0	114.205	0
114.19	0	114.201	0	114.209	0	114.205	1.38
114.191	0	114.202	0	114.209	0	114.206	0
114.191	1	114.203	0	114.21	0	114.207	0
114.192	0	114.203	0	114.211	0	114.207	0
114.193	0	114.204	0	114.211	0	114.208	0
114.193	0	114.205	0	114.212	0	114.209	0
114.194	0	114.205	0	114.213	0	114.209	1.38
114.195	0	114.206	0	114.213	0	114.21	0
114.195	0	114.206	0	114.214	0	114.21	0
114.196	0	114.207	0	114.215	0	114.211	0
114.196	0	114.208	0	114.215	0	114.212	0
114.197	0	114.208	0	114.216	0	114.212	0
114.198	0	114.209	0	114.216	3.1	114.213	0
114.198	0	114.21	0	114.217	0	114.214	0
114.199	0	114.21	0	114.218	0	114.214	0
114.2	0	114.211	0	114.218	0	114.215	0
114.2	0	114.212	2.5	114.219	0	114.216	0
