# Supplementary material for: Nanocurvature-induced field effects enable control over the activity of single-atom electrocatalysts
Source: Nat Commun. 2024 Feb 26;15:1719. doi: 10.1038/s41467-024-46175-1 (PMC10897157; doi:10.1038/s41467-024-46175-1)
Supplement: Supplementary file 3 — Source Data [file 41467_2024_46175_MOESM3_ESM.zip › Source Data Fig. 3.xlsx]

## Sheet: Fig.3c
Raman shift (cm-1)	-0.4 V	Raman shift (cm-1)	-0.3 V	Raman shift (cm-1)	-0.2 V	Raman shift (cm-1)	-0.1 V	Raman shift (cm-1)	0 V
2000.48	-15.4345	2000.48	116.459	2000.48	81.0391	2000.48	96.1047	2000.48	88.7045
2001.47	73.728	2001.47	-17.4419	2001.47	-14.8738	2001.47	-6.07446	2001.47	21.7913
2002.45	-35.0128	2002.45	-75.1737	2002.45	-0.82791	2002.45	95.6876	2002.45	30.8469
2003.43	-29.4094	2003.43	-46.9055	2003.43	5.21795	2003.43	-72.5504	2003.43	13.9025
2004.41	-85.806	2004.41	-56.6374	2004.41	39.2638	2004.41	37.2116	2004.41	-39.0418
2005.4	33.8953	2005.4	-26.3257	2005.4	-4.64903	2005.4	-10.9676	2005.4	-15.9551
2006.38	-158.501	2006.38	-70.0575	2006.38	67.1463	2006.38	101.749	2006.38	-12.8994
2007.36	-138.898	2007.36	-89.7893	2007.36	40.9402	2007.36	176.194	2007.36	18.1562
2008.34	4.70542	2008.34	-13.5212	2008.34	-73.2659	2008.34	-3.36165	2008.34	57.2118
2009.32	-89.6912	2009.32	-81.253	2009.32	-51.4719	2009.32	53.0829	2009.32	36.2674
2010.3	-106.088	2010.3	-104.985	2010.3	-21.678	2010.3	35.5273	2010.3	59.323
2011.29	-36.3865	2011.29	-22.6731	2011.29	-49.8454	2011.29	13.9968	2011.29	-71.5902
2012.27	11.2169	2012.27	21.595	2012.27	-50.0515	2012.27	126.441	2012.27	-88.5345
2013.25	-179.18	2013.25	-20.1368	2013.25	71.7425	2013.25	42.8858	2013.25	4.52107
2014.23	-135.576	2014.23	-13.8686	2014.23	117.536	2014.23	-58.6697	2014.23	7.57669
2015.21	-125.973	2015.21	-23.6005	2015.21	59.3303	2015.21	81.7748	2015.21	44.6323
2016.19	-126.37	2016.19	-49.3323	2016.19	-14.8758	2016.19	14.2193	2016.19	13.4459
2017.17	-90.7662	2017.17	16.9359	2017.17	46.9182	2017.17	82.6637	2017.17	4.13642
2018.15	48.8371	2018.15	-46.796	2018.15	-9.28791	2018.15	-68.8918	2018.15	40.8269
2019.13	-9.55951	2019.13	-56.5278	2019.13	36.506	2019.13	77.5527	2019.13	39.5174
2020.11	120.044	2020.11	-63.1527	2020.11	6.46132	2020.11	-30.0028	2020.11	74.2079
2021.09	-120.353	2021.09	25.4174	2021.09	-107.438	2021.09	22.4417	2021.09	-37.1016
2022.07	1.25061	2022.07	-42.0125	2022.07	18.6629	2022.07	-1.11378	2022.07	-4.41117
2023.05	94.854	2023.05	-79.4425	2023.05	-29.2363	2023.05	-64.6693	2023.05	2.27931
2024.03	-81.5426	2024.03	29.1276	2024.03	-47.1355	2024.03	73.7752	2024.03	-13.0302
2025.01	-129.939	2025.01	49.6977	2025.01	-65.0348	2025.01	-31.0805	2025.01	-34.3397
2025.99	113.664	2025.99	22.2678	2025.99	81.066	2025.99	55.2773	2025.99	14.3507
2026.96	29.1695	2026.96	-1.18839	2026.96	93.125	2026.96	-44.3687	2026.96	-6.98622
2027.94	84.7728	2027.94	-46.6183	2027.94	-16.7742	2027.94	-30.0109	2027.94	27.7043
2028.92	-81.6238	2028.92	-38.0482	2028.92	-36.6735	2028.92	22.3468	2028.92	88.3947
2029.9	1.97958	2029.9	-21.4781	2029.9	91.4273	2029.9	-17.2955	2029.9	-14.9148
2030.88	-148.417	2030.88	25.0919	2030.88	-10.4719	2030.88	23.0622	2030.88	-4.2243
2031.86	-52.8137	2031.86	-66.338	2031.86	-6.37941	2031.86	31.42	2031.86	-5.53381
2032.83	-25.3083	2032.83	-93.7941	2032.83	-32.3308	2032.83	19.7741	2032.83	-54.8708
2033.81	52.2951	2033.81	-73.2241	2033.81	-2.2405	2033.81	2.1318	2033.81	-12.1803
2034.79	5.89844	2034.79	13.346	2034.79	-44.1502	2034.79	54.4895	2034.79	60.5102
2035.77	-56.4982	2035.77	-12.0839	2035.77	-30.0599	2035.77	2.84726	2035.77	-22.7993
2036.74	-56.9928	2036.74	-69.5401	2036.74	-18.0113	2036.74	-80.7987	2036.74	-88.1363
2037.72	72.6106	2037.72	-8.96998	2037.72	-27.9209	2037.72	-74.4409	2037.72	18.5542
2038.7	24.2139	2038.7	-82.3999	2038.7	-15.8306	2038.7	83.9168	2038.7	1.24465
2039.67	-52.2807	2039.67	-5.85605	2039.67	-85.782	2039.67	-63.7291	2039.67	-18.0923
2040.65	59.3227	2040.65	2.80751	2040.65	0.3083	2040.65	-33.3714	2040.65	46.5982
2041.63	-29.0739	2041.63	-77.7854	2041.63	-21.6014	2041.63	-49.0137	2041.63	-52.7114
2042.6	-31.8171	2042.6	-14.4132	2042.6	-29.5528	2042.6	-46.6596	2042.6	-12.0483
2043.58	-46.6502	2043.58	-49.0061	2043.58	-33.4625	2043.58	25.6981	2043.58	34.6422
2044.56	-129.483	2044.56	-77.5991	2044.56	-41.3721	2044.56	-37.9441	2044.56	-10.6674
2045.53	109.59	2045.53	-6.2268	2045.53	24.6764	2045.53	-77.59	2045.53	11.9956
2046.51	-133.243	2046.51	-78.8198	2046.51	40.7668	2046.51	-45.4382	2046.51	-3.31386
2047.48	-56.1699	2047.48	-43.4475	2047.48	-69.1846	2047.48	-63.4382	2047.48	45.3492
2048.46	-27.0031	2048.46	-26.0404	2048.46	-17.0943	2048.46	28.5618	2048.46	30.0396
2049.44	10.1638	2049.44	3.36661	2049.44	-45.004	2049.44	-75.4382	2049.44	-15.2699
2050.41	61.2371	2050.41	-103.261	2050.41	-48.1459	2050.41	-51.4382	2050.41	41.3931
2051.39	-75.596	2051.39	-3.85407	2051.39	29.099	2051.39	-1.4382	2051.39	-26.0232
2052.36	-46.5227	2052.36	-60.4818	2052.36	-53.6688	2052.36	-21.4382	2052.36	-42.0424
2053.34	-97.3559	2053.34	50.9252	2053.34	-118.424	2053.34	-17.4382	2053.34	17.9382
2054.31	13.7174	2054.31	80.2975	2054.31	44.8083	2054.31	14.5618	2054.31	21.919
2055.28	34.7908	2055.28	-108.33	2055.28	120.04	2055.28	10.5618	2055.28	-10.1003
2056.26	-40.0424	2056.26	-40.9231	2056.26	-82.7147	2056.26	38.5618	2056.26	-46.1197
2057.23	65.0309	2057.23	-17.5509	2057.23	-45.4825	2057.23	0.5618	2057.23	11.8612
2058.21	72.1978	2058.21	-20.1438	2058.21	-74.2376	2058.21	-23.4382	2058.21	-28.1582
2059.18	77.2711	2059.18	-30.7716	2059.18	-53.0054	2059.18	-68.8779	2059.18	-0.17745
2060.15	2.34441	2060.15	56.6007	2060.15	112.227	2060.15	-22.0034	2060.15	-10.1967
2061.13	-88.4887	2061.13	-27.9922	2061.13	43.4716	2061.13	-87.1198	2061.13	15.7839
2062.1	-39.8964	2062.1	-62.62	2062.1	-45.2962	2062.1	41.7547	2062.1	-82.2353
2063.07	-12.7823	2063.07	-121.248	2063.07	-36.064	2063.07	-51.3708	2063.07	-44.2545
2064.05	-135.595	2064.05	-35.8406	2064.05	-38.8191	2064.05	-56.4872	2064.05	53.7261
2065.02	1.51919	2065.02	29.5316	2065.02	-41.587	2065.02	0.38733	2065.02	31.7069
2065.99	-39.3667	2065.99	-105.096	2065.99	-32.3548	2065.99	-0.73813	2065.99	-30.3123
2066.97	57.8207	2066.97	48.7307	2066.97	-29.9804	2066.97	2.14542	2066.97	-58.3317
2067.94	-51.0652	2067.94	52.0693	2067.94	-45.8683	2067.94	85.0199	2067.94	31.6491
2068.91	54.0489	2068.91	39.408	2068.91	12.2437	2068.91	-108.106	2068.91	37.6299
2069.88	57.163	2069.88	4.74665	2069.88	18.3557	2069.88	32.769	2069.88	31.6107
2070.86	4.35039	2070.86	-17.9009	2070.86	-11.5312	2070.86	-46.3474	2070.86	17.5913
2071.83	-42.5355	2071.83	-44.5622	2071.83	-49.4191	2071.83	60.5271	2071.83	5.57212
2072.8	-17.4214	2072.8	-131.224	2072.8	-61.3071	2072.8	-8.59835	2072.8	23.5529
2073.77	-70.3073	2073.77	0.1151	2073.77	58.8049	2073.77	-9.72381	2073.77	-44.4663
2074.74	-29.1933	2074.74	41.4538	2074.74	-73.0831	2074.74	7.15072	2074.74	-6.48549
2075.71	-28.0792	2075.71	-51.2076	2075.71	-46.9711	2075.71	36.0253	2075.71	67.4953
2076.69	-12.8917	2076.69	4.14489	2076.69	-22.8579	2076.69	-11.0912	2076.69	173.476
2077.66	-59.7777	2077.66	-134.516	2077.66	-32.7459	2077.66	15.7834	2077.66	113.457
2078.63	-24.3331	2078.63	-35.1778	2078.63	9.36614	2078.63	134.658	2078.63	41.4375
2079.6	-19.1194	2079.6	-37.8391	2079.6	-110.522	2079.6	37.5324	2079.6	53.4183
2080.57	-45.9056	2080.57	-32.5005	2080.57	-38.4098	2080.57	68.407	2080.57	9.3991
2081.54	-176.692	2081.54	-49.1618	2081.54	9.70218	2081.54	89.2815	2081.54	25.3799
2082.51	-127.478	2082.51	-33.8231	2082.51	-62.1858	2082.51	110.156	2082.51	71.3607
2083.48	-24.2643	2083.48	-40.4845	2083.48	67.9262	2083.48	-30.9694	2083.48	139.341
2084.45	112.949	2084.45	8.85419	2084.45	108.038	2084.45	105.905	2084.45	93.3223
2085.42	164.163	2085.42	6.19286	2085.42	-25.8498	2085.42	160.78	2085.42	153.303
2086.39	7.37702	2086.39	139.532	2086.39	156.262	2086.39	163.654	2086.39	189.284
2087.36	14.5908	2087.36	132.87	2087.36	86.3743	2087.36	110.529	2087.36	217.265
2088.33	47.8046	2088.33	-49.7912	2088.33	200.486	2088.33	63.4032	2088.33	177.245
2089.3	-48.9817	2089.3	63.5475	2089.3	166.598	2089.3	204.278	2089.3	267.226
2090.27	-75.7679	2090.27	42.8862	2090.27	182.71	2090.27	167.152	2090.27	185.207
2091.24	83.4459	2091.24	124.225	2091.24	212.822	2091.24	116.027	2091.24	189.188
2092.21	64.6596	2092.21	91.5635	2092.21	98.9344	2092.21	228.901	2092.21	249.169
2093.17	-28.1803	2093.17	88.8884	2093.17	295.045	2093.17	209.767	2093.17	339.15
2094.14	103.033	2094.14	110.227	2094.14	297.157	2094.14	180.641	2094.14	209.13
2095.11	146.247	2095.11	143.566	2095.11	315.269	2095.11	215.516	2095.11	321.111
2096.08	191.461	2096.08	148.904	2096.08	355.381	2096.08	320.391	2096.08	391.092
2097.05	230.675	2097.05	210.243	2097.05	397.493	2097.05	293.265	2097.05	359.073
2098.02	193.889	2098.02	133.582	2098.02	285.605	2098.02	398.14	2098.02	311.054
2098.98	139.049	2098.98	138.907	2098.98	351.716	2098.98	293.005	2098.98	393.035
2099.95	114.262	2099.95	264.245	2099.95	355.828	2099.95	377.88	2099.95	407.015
2100.92	191.476	2100.92	183.584	2100.92	333.94	2100.92	390.754	2100.92	376.996
2101.89	64.6898	2101.89	154.923	2101.89	454.052	2101.89	447.629	2101.89	470.977
2102.85	241.85	2102.85	188.247	2102.85	408.163	2102.85	362.494	2102.85	496.958
2103.82	187.064	2103.82	163.586	2103.82	298.275	2103.82	449.369	2103.82	518.939
2104.79	92.2774	2104.79	158.925	2104.79	470.387	2104.79	570.243	2104.79	548.92
2105.75	175.437	2105.75	270.25	2105.75	532.498	2105.75	531.109	2105.75	576.901
2106.72	216.651	2106.72	203.588	2106.72	464.61	2106.72	481.983	2106.72	526.881
2107.69	309.865	2107.69	302.927	2107.69	468.722	2107.69	562.858	2107.69	448.862
2108.65	329.025	2108.65	268.252	2108.65	478.833	2108.65	613.723	2108.65	616.843
2109.62	304.239	2109.62	429.59	2109.62	550.945	2109.62	538.598	2109.62	602.824
2110.59	225.453	2110.59	366.929	2110.59	589.057	2110.59	657.473	2110.59	762.805
2111.55	402.613	2111.55	360.254	2111.55	605.168	2111.55	564.338	2111.55	730.786
2112.52	409.826	2112.52	423.593	2112.52	701.28	2112.52	651.213	2112.52	736.767
2113.48	414.986	2113.48	494.917	2113.48	711.391	2113.48	714.078	2113.48	748.748
2114.45	394.2	2114.45	618.256	2114.45	741.503	2114.45	756.953	2114.45	818.728
2115.42	485.414	2115.42	515.595	2115.42	857.615	2115.42	769.827	2115.42	918.709
2116.38	612.574	2116.38	696.92	2116.38	929.726	2116.38	888.693	2116.38	798.69
2117.34	521.734	2117.34	634.245	2117.34	869.836	2117.34	881.558	2117.34	832.671
2118.31	548.948	2118.31	677.583	2118.31	1053.95	2118.31	832.433	2118.31	910.652
2119.27	580.108	2119.27	678.908	2119.27	942.059	2119.27	877.298	2119.27	910.633
2120.24	659.321	2120.24	718.247	2120.24	1024.17	2120.24	972.173	2120.24	938.614
2121.2	630.481	2121.2	793.572	2121.2	1074.28	2121.2	997.038	2121.2	988.595
2122.17	609.695	2122.17	768.91	2122.17	1098.39	2122.17	921.913	2122.17	910.576
2123.13	604.855	2123.13	788.235	2123.13	1096.51	2123.13	928.778	2123.13	1000.56
2124.1	584.069	2124.1	741.574	2124.1	1136.62	2124.1	997.653	2124.1	1054.54
2125.06	499.229	2125.06	676.899	2125.06	1196.73	2125.06	974.518	2125.06	1034.52
2126.02	490.389	2126.02	782.223	2126.02	1072.84	2126.02	937.384	2126.02	1090.5
2126.99	369.603	2126.99	719.562	2126.99	1104.95	2126.99	936.258	2126.99	1128.48
2127.95	330.763	2127.95	776.887	2127.95	1131.06	2127.95	991.124	2127.95	1094.46
2128.91	213.923	2128.91	680.212	2128.91	1027.17	2128.91	933.99	2128.91	1112.44
2129.88	271.137	2129.88	687.551	2129.88	1059.28	2129.88	798.864	2129.88	1114.42
2130.84	216.297	2130.84	602.875	2130.84	1139.4	2130.84	967.73	2130.84	968.404
2131.8	113.457	2131.8	526.2	2131.8	959.506	2131.8	874.595	2131.8	1134.38
2132.77	220.67	2132.77	601.539	2132.77	853.618	2132.77	887.47	2132.77	1020.37
2133.73	199.831	2133.73	534.864	2133.73	893.729	2133.73	794.335	2133.73	1140.35
2134.69	150.991	2134.69	392.189	2134.69	801.84	2134.69	911.201	2134.69	1100.33
2135.65	122.151	2135.65	451.514	2135.65	871.951	2135.65	792.066	2135.65	1048.31
2136.62	141.364	2136.62	374.852	2136.62	964.063	2136.62	814.941	2136.62	1006.29
2137.58	0.52434	2137.58	416.177	2137.58	890.174	2137.58	745.806	2137.58	1044.27
2138.54	41.6844	2138.54	263.502	2138.54	912.285	2138.54	706.672	2138.54	1096.25
2139.5	62.8444	2139.5	262.827	2139.5	694.395	2139.5	793.537	2139.5	1010.23
2140.46	52.0044	2140.46	330.152	2140.46	754.506	2140.46	782.403	2140.46	916.213
2141.42	15.1644	2141.42	207.476	2141.42	682.617	2141.42	615.268	2141.42	874.194
2142.39	42.3782	2142.39	152.815	2142.39	692.729	2142.39	728.143	2142.39	906.175
2143.35	31.5382	2143.35	186.14	2143.35	654.84	2143.35	641.008	2143.35	868.156
2144.31	-43.3018	2144.31	187.465	2144.31	574.951	2144.31	747.874	2144.31	896.137
2145.27	107.858	2145.27	168.79	2145.27	589.062	2145.27	636.739	2145.27	796.118
2146.23	103.018	2146.23	98.1146	2146.23	627.173	2146.23	641.605	2146.23	760.099
2147.19	20.1783	2147.19	183.439	2147.19	425.283	2147.19	538.47	2147.19	802.08
2148.15	67.3383	2148.15	50.7643	2148.15	357.394	2148.15	487.336	2148.15	668.061
2149.11	0.49833	2149.11	106.089	2149.11	487.505	2149.11	554.202	2149.11	696.042
2150.07	151.658	2150.07	81.4141	2150.07	407.616	2150.07	471.067	2150.07	752.023
2151.03	92.8184	2151.03	158.739	2151.03	401.727	2151.03	493.933	2151.03	680.004
2151.99	35.9784	2151.99	62.0638	2151.99	277.838	2151.99	370.798	2151.99	655.985
2152.95	15.1384	2152.95	45.3886	2152.95	389.949	2152.95	357.664	2152.95	667.966
2153.91	52.2984	2153.91	44.7135	2153.91	226.06	2153.91	560.529	2153.91	569.947
2154.87	-90.5416	2154.87	-37.9616	2154.87	144.17	2154.87	437.395	2154.87	457.928
2155.83	40.6185	2155.83	139.363	2155.83	174.281	2155.83	362.26	2155.83	511.909
2156.79	109.778	2156.79	78.6881	2156.79	122.392	2156.79	367.126	2156.79	489.89
2157.75	-31.0615	2157.75	-33.987	2157.75	90.503	2157.75	269.991	2157.75	323.871
2158.71	-25.8861	2158.71	17.3378	2158.71	192.614	2158.71	174.857	2158.71	345.852
2159.66	-32.7476	2159.66	-7.35111	2159.66	50.7235	2159.66	193.713	2159.66	327.833
2160.62	46.445	2160.62	23.9737	2160.62	68.8344	2160.62	260.579	2160.62	319.814
2161.58	-44.3624	2161.58	-22.7014	2161.58	22.9453	2161.58	219.444	2161.58	299.795
2162.54	-1.1698	2162.54	-41.3765	2162.54	89.0561	2162.54	202.31	2162.54	273.776
2163.5	-41.9772	2163.5	-80.0517	2163.5	-32.833	2163.5	183.175	2163.5	201.757
2164.46	-100.785	2164.46	-68.7268	2164.46	-26.7222	2164.46	96.0408	2164.46	249.738
2165.41	10.3539	2165.41	-143.416	2165.41	-8.61245	2165.41	156.897	2165.41	157.72
2166.37	101.547	2166.37	-32.0909	2166.37	5.49841	2166.37	261.763	2166.37	207.701
2167.33	24.7391	2167.33	81.234	2167.33	-30.3907	2167.33	138.628	2167.33	157.682
2168.29	13.9317	2168.29	-31.4412	2168.29	-28.2799	2168.29	189.494	2168.29	121.663
2169.24	-4.92974	2169.24	-2.13009	2169.24	-98.1702	2169.24	22.3504	2169.24	175.644
2170.2	-9.73713	2170.2	-82.8052	2170.2	-52.0593	2170.2	-52.7841	2170.2	189.625
2171.16	49.4555	2171.16	-21.4804	2171.16	-157.948	2171.16	-33.9186	2171.16	105.606
2172.11	56.594	2172.11	-14.1693	2172.11	8.16127	2172.11	22.938	2172.11	143.587
2173.07	-8.2134	2173.07	107.156	2173.07	-101.728	2173.07	115.803	2173.07	187.568
2174.03	-83.0208	2174.03	16.4804	2174.03	-113.617	2174.03	-7.33101	2174.03	115.549
2174.98	-123.882	2174.98	-64.2085	2174.98	-23.5073	2174.98	59.5255	2174.98	131.53
2175.94	-150.69	2175.94	53.0873	2175.94	6.60356	2175.94	-85.609	2175.94	117.511
2176.9	84.5029	2176.9	-51.6932	2176.9	84.7144	2176.9	-42.7435	2176.9	59.4921
2177.85	7.64145	2177.85	-54.4864	2177.85	-11.1759	2177.85	-77.887	2177.85	111.473
2178.81	-17.1659	2178.81	-27.267	2178.81	-39.065	2178.81	-59.0214	2178.81	77.4543
2179.76	-38.0274	2179.76	-38.0602	2179.76	41.0447	2179.76	15.8351	2179.76	37.4355
2180.72	-52.8348	2180.72	-22.8407	2180.72	-60.8444	2180.72	30.7006	2180.72	53.4165
2181.67	-25.6963	2181.67	36.3661	2181.67	-20.7347	2181.67	-10.4429	2181.67	1.39765
2182.63	-8.5037	2182.63	75.5855	2182.63	1.37612	2182.63	2.42261	2182.63	55.3787
2183.58	-51.3652	2183.58	102.792	2183.58	-108.514	2183.58	-0.72089	2183.58	-44.6402
2184.54	3.82742	2184.54	10.0118	2184.54	-140.403	2184.54	2.14463	2184.54	-70.6592
2185.49	44.9659	2185.49	73.2186	2185.49	-24.6193	2185.49	-30.9989	2185.49	-8.67797
2186.45	-26.1302	2186.45	-19.5619	2186.45	-95.3895	2186.45	-70.1333	2186.45	35.303
2187.4	-3.23328	2187.4	-78.3552	2187.4	-60.1516	2187.4	18.7232	2187.4	67.2842
2188.36	1.63093	2188.36	56.8643	2188.36	-30.9218	2188.36	73.5887	2188.36	-24.7348
2189.31	-37.4722	2189.31	-23.9289	2189.31	34.316	2189.31	2.44519	2189.31	-4.7536
2190.27	-100.608	2190.27	-68.7095	2190.27	-2.45422	2190.27	-73.201	2190.27	25.2274
2191.22	-17.7111	2191.22	-57.5027	2191.22	8.78361	2191.22	3.30808	2191.22	77.2086
2192.17	-82.8143	2192.17	-2.29591	2192.17	-55.9786	2192.17	-8.18287	2192.17	33.1898
2193.13	-61.95	2193.13	-97.0764	2193.13	-104.749	2193.13	-15.6474	2193.13	-18.8292
2194.08	78.9468	2194.08	-27.8697	2194.08	14.4891	2194.08	24.8617	2194.08	-31.5665
2195.03	-41.2386	2195.03	17.3371	2195.03	81.7269	2195.03	-16.6293	2195.03	85.8697
2195.99	-50.3511	2195.99	-43.4434	2195.99	-101.043	2195.99	-52.0938	2195.99	-32.6791
2196.94	-111.452	2196.94	-104.237	2196.94	-9.80547	2196.94	-37.5848	2196.94	22.7571
2197.89	-36.5529	2197.89	-42.7789	2197.89	61.4324	2197.89	20.9243	2197.89	12.1933
2198.85	-109.665	2198.85	18.8471	2198.85	-43.6439	2198.85	129.46	2198.85	1.64454
2199.8	-56.7662	2199.8	-85.5439	2199.8	-6.57123	2199.8	-22.0312	2199.8	-34.9193
2200.75	-53.8671	2200.75	-31.9349	2200.75	-9.49854	2200.75	26.4779	2200.75	138.517
2201.7	-10.968	2201.7	87.6742	2201.7	17.5741	2201.7	44.9869	2201.7	19.953
2202.65	75.9311	2202.65	49.2832	2202.65	12.6468	2202.65	-56.504	2202.65	145.389
2203.61	62.8186	2203.61	-23.0908	2203.61	29.7308	2203.61	-43.9686	2203.61	46.8404
2204.56	-86.2822	2204.56	6.51819	2204.56	-1.1965	2204.56	14.5405	2204.56	32.2766
2205.51	-61.3831	2205.51	8.12722	2205.51	59.8762	2205.51	57.0495	2205.51	57.7128
2206.46	-100.484	2206.46	33.7362	2206.46	18.9489	2206.46	43.5586	2206.46	-32.8511
2207.41	-57.5849	2207.41	97.3453	2207.41	2.02156	2207.41	-62.1226	2207.41	-37.4149
2208.37	-6.69735	2208.37	40.9712	2208.37	39.1055	2208.37	70.9826	2208.37	-38.7683
2209.32	-47.7982	2209.32	42.5803	2209.32	10.1782	2209.32	-45.9237	2209.32	5.00398
2210.27	-104.899	2210.27	60.1893	2210.27	-22.6171	2210.27	-8.83004	2210.27	72.7762
2211.22	0	2211.22	13.7983	2211.22	-30.5268	2211.22	-63.7364	2211.22	28.5485
2212.17	0	2212.17	-12.5926	2212.17	15.5635	2212.17	-14.6427	2212.17	-1.67926
2213.12	-72.5455	2213.12	-30.9836	2213.12	-4.34623	2213.12	10.451	2213.12	38.093
2214.07	-11.0909	2214.07	42.6254	2214.07	-78.2559	2214.07	-12.4553	2214.07	5.86525
2215.02	52.3636	2215.02	40.2345	2215.02	18.8552	2215.02	-25.0842	2215.02	-4.36249
2215.97	-20.1818	2215.97	1.84349	2215.97	-36.748	2215.97	-55.6023	2215.97	-26.5902
2216.92	17.2727	2216.92	11.4525	2216.92	11.6488	2216.92	43.8797	2216.92	13.1882
2217.87	-49.2727	2217.87	21.0616	2217.87	46.0456	2217.87	-42.6384	2217.87	3.16876
2218.82	80.1818	2218.82	14.6706	2218.82	22.4425	2218.82	4.84359	2218.82	39.1493
2219.77	39.6364	2219.77	18.9496	2219.77	-79.1607	2219.77	14.3255	2219.77	-18.8701
2220.72	-26.9091	2220.72	19.0586	2220.72	-38.7639	2220.72	-30.1925	2220.72	-24.8895
2221.67	-29.4546	2221.67	7.06767	2221.67	35.6329	2221.67	7.28945	2221.67	-50.9089
2222.62	0	2222.62	15.1067	2222.62	-3.97031	2222.62	-65.2286	2222.62	25.0717
2223.57	0	2223.57	-37.2843	2223.57	-52.9571	2223.57	60.2533	2223.57	-52.9478
2224.52	46.7317	2224.52	-33.6752	2224.52	84.0556	2224.52	3.73531	2224.52	-14.9672
2225.47	73.4633	2225.47	5.93379	2225.47	-142.932	2225.47	-106.783	2225.47	25.0134
2226.41	62.1452	2226.41	-18.4741	2226.41	-13.9716	2226.41	-65.3374	2226.41	6.93101
2227.36	-27.1232	2227.36	43.1349	2227.36	-50.9589	2227.36	-87.8555	2227.36	-5.08841
2228.31	29.6085	2228.31	-5.25605	2228.31	6.05387	2228.31	-84.3735	2228.31	-5.10783
2229.26	-11.6598	2229.26	-91.647	2229.26	-42.9334	2229.26	-84.8916	2229.26	12.8727
2230.21	73.0718	2230.21	17.6535	2230.21	-23.9206	2230.21	-89.4096	2230.21	-31.1467
2231.15	61.7537	2231.15	-51.3584	2231.15	-40.9607	2231.15	-23.9643	2231.15	50.7709
2232.1	34.4853	2232.1	-60.3596	2232.1	16.0521	2232.1	-62.4824	2232.1	-27.2485
2233.05	67.217	2233.05	2.63907	2233.05	-124.935	2233.05	2.99959	2233.05	-21.2679
2234	93.9487	2234	-20.3622	2234	-27.9224	2234	-97.5185	2234	-47.2873
2234.94	-7.36947	2234.94	18.626	2234.94	-32.9624	2234.94	-54.0732	2234.94	14.6303
2235.89	35.3622	2235.89	-24.3753	2235.89	-5.94967	2235.89	-6.5912	2235.89	40.6109
2236.84	74.0939	2236.84	-17.3766	2236.84	-26.9369	2236.84	14.8908	2236.84	8.59146
2237.79	60.8255	2237.79	51.6221	2237.79	-73.9242	2237.79	-15.6273	2237.79	0.57204
2238.73	-62.4926	2238.73	14.6103	2238.73	73.0358	2238.73	-22.182	2238.73	-63.5103
2239.68	-105.761	2239.68	-72.391	2239.68	-99.9514	2239.68	-18.7	2239.68	-13.5298
2240.63	16.9707	2240.63	38.6077	2240.63	-27.2289	2240.63	-71.7322	2240.63	20.0504
2241.57	-2.34745	2241.57	-54.4041	2241.57	-25.3184	2241.57	-16.9186	2241.57	-0.23996
2242.52	124.384	2242.52	4.59462	2242.52	-77.3876	2242.52	-10.075	2242.52	-52.5121
2243.46	-24.9339	2243.46	-28.4172	2243.46	-75.4771	2243.46	-107.261	2243.46	17.1976
2244.41	33.7977	2244.41	-3.41848	2244.41	-53.5462	2244.41	-60.4177	2244.41	22.9255
2245.36	88.5294	2245.36	1.58023	2245.36	-151.615	2245.36	-63.5741	2245.36	-55.3466
2246.3	-64.7887	2246.3	6.56843	2246.3	-65.7049	2246.3	-86.7605	2246.3	30.3631
2247.25	137.943	2247.25	-14.4329	2247.25	-27.774	2247.25	-11.9169	2247.25	-33.9091
2248.19	97.5857	2248.19	70.5553	2248.19	-119.864	2248.19	42.8968	2248.19	15.8006
2249.14	-27.5707	2249.14	-58.446	2249.14	-99.9327	2249.14	-74.2596	2249.14	15.5285
2250.08	139.264	2250.08	6.62047	2250.08	-88.0222	2250.08	-61.4459	2250.08	-38.7618

## Sheet: Fig.3d
Potential (V) Raman shift (cm-1)	Ni-SAC-70	Stdev	Ni-SAC-130	Stdev	Ni-SAC-250	Stdev	Ni-SAC-350	Stdev
0	2131	1	2124	1	2119	1	2112	1
-0.1	2126	2	2122	2	2118	1	2112	2
-0.2	2125	1	2120	2	2117	2	2111	1
-0.3	2123	2	2119	2	2117	1	2111	1
-0.4	2120	2	2118	1	2116	2	2110	2
