# Supplementary material for: Nanocurvature-induced field effects enable control over the activity of single-atom electrocatalysts
Source: Nat Commun. 2024 Feb 26;15:1719. doi: 10.1038/s41467-024-46175-1 (PMC10897157; doi:10.1038/s41467-024-46175-1)
Supplement: Supplementary file 3 — Source Data [file 41467_2024_46175_MOESM3_ESM.zip › Source Data Fig. 4.xlsx]

## Sheet: Fig.4a
Current density(mA/cm2) FEco(%)	Ni-SAC-70	Stdev	Ni-SAC-130	Stdev	Ni-SAC-250	Stdev	Ni-SAC-350	Stdev
50	95.1	2.23	94.3	1.54	90.7	1.6571	84.5	2.78
100	98.1234	0.12702	98.4	2.0783	97.9083	1.27	95.234	0.84
200	96	0.96843	97.6	3.01104	99.6106	0.12445	96.2	0.97335
300	80.6099	2.11247	90.1	1.15	100.247	0.09	98.0144	2.28
400	73.8479	3.1	81.1597	1.48604	100.3	1.02	90.2	2.32172

## Sheet: Fig.4b
Current density(mA/cm2) FEco(%) FEco(%)	Fe-SAC-70	Stdev	Fe-SAC-130	Stdev	Fe-SAC-250	Stdev	Fe-SAC-350	Stdev	Fe-SAC-450	Stdev
50	69.5787	5.1	64.8	4.7	63.2	5.4	80.2	0.5	79.2	3.6
100	20.6873	4.5	65	5	83.1	4.1	88.5	2.5	72.9	5.8
150	8.66075	1.1	21.6	3.4	44.1	3.8	65.5	4.1	42.8	4.9
200	7.29967	1.3	11.4	1.1	28.6	2.8	40.1	5.8	27.3	3.7
300	4.67457	0.8	6.9	0.5	16.7	1.7	18.2	3.7	14.2	2.6
400	4.0825	0.5	4.7	0.8	8	0.75	10.4	0.9	8.1	1.3

## Sheet: Fig.4c
Current density(mA/cm2) FEco(%) FEco(%)	Co-SAC-70	Stdev	Co-SAC-130	Stdev	Co-SAC-250	Stdev	Co-SAC-350	Stdev	Co-SAC-450	Stdev	Co-SAC-600	Stdev
50	25.461	4.2	34.9761	4.08193	37.7	3.9	41.7	2.3	51.8	2.3	18.8	1
100	14.324	2.3	37.9856	2.14869	41.3	2.8	48.3	0.8	56	0.8	27.3	0.9
150	10.154	1.5	25.7508	4.6432	31.7	2.4	39.3	3.4	54.6	3.4	16.2	1.5
200	8.1024	1.4	19.7107	1.45151	31.8	1.1	37.3	2.1	48.9	2.1	10.6	0.9
300	5	1.5	12.6255	3.60253	24.5	0.5	27.1	2.2	37.9	2.2	6.6	2.6
400	1.54	1	8.03331	1.02211	15	0.4	19.8	2.1	21.3	2.1	4.6	1.3

## Sheet: Fig. 4d
Catalysts diameter (nm) TOF(X103 h-1 )	Ni-SACs	Fe-SACs	Co-SACs
70	6.12869
130	7.92337	4.13257
250	25.6114	6.87558	4.51571
350	9.7338	15.3589	6.31824
450		6.83088	12.0716
600			1.41277

## Sheet: Fig.4e
Time (s)	Potential (V)		Time (h)	FEco(%)
0.000113414	0.45521		2.5	97.1
0.000141192	0.45465		5	97.3
0.00016897	0.45409		7.5	96.5
0.000196748	0.45353		10	96.1
0.000224526	0.45297		12.5	95.4
0.000252303	0.45241		20	94.2
0.000280081	0.45185		22.5	93.1
0.000307859	0.45129		24.9	92.3
0.000335637	0.45073
0.000363414	0.45017
0.000391192	0.44961
0.00041897	0.44905
0.000446748	0.44849
0.000474526	0.44793
0.000502303	0.44737
0.000530081	0.44681
0.000557859	0.44625
0.000585637	0.44569
0.000613414	0.44513
0.000641192	0.44458
0.00066897	0.44402
0.000696748	0.44346
0.000724526	0.4429
0.000752303	0.44234
0.000780081	0.44179
0.000807859	0.44123
0.000835637	0.44067
0.000863414	0.44012
0.000891192	0.43956
0.00091897	0.439
0.000946748	0.43844
0.000974526	0.43789
0.001	0.43733
0.00103	0.43678
0.00106	0.43622
0.00109	0.43566
0.00111	0.43511
0.00114	0.43455
0.00117	0.434
0.0012	0.43344
0.00122	0.43289
0.00125	0.43233
0.00128	0.43178
0.00131	0.43122
0.00134	0.43067
0.00136	0.43011
0.00139	0.42956
0.00142	0.42901
0.00145	0.42845
0.00147	0.4279
0.0015	0.42735
0.00153	0.42679
0.00156	0.42624
0.00159	0.42569
0.00161	0.42513
0.00164	0.42458
0.00167	0.42403
0.0017	0.42348
0.00172	0.42292
0.00175	0.42237
0.00178	0.42182
0.00181	0.42127
0.00184	0.42072
0.00186	0.42017
0.00189	0.41962
0.00192	0.41906
0.00195	0.41851
0.00197	0.41796
0.002	0.41741
0.00203	0.41686
0.00206	0.41631
0.00209	0.41576
0.00211	0.41521
0.00214	0.41466
0.00217	0.41411
0.0022	0.41356
0.00222	0.41301
0.00225	0.41247
0.00228	0.41192
0.00231	0.41137
0.00234	0.41082
0.00236	0.41027
0.00239	0.40972
0.00242	0.40918
0.00245	0.40863
0.00247	0.40808
0.0025	0.40753
0.00253	0.40698
0.00256	0.40644
0.00259	0.40589
0.00261	0.40534
0.00264	0.4048
0.00267	0.40425
0.0027	0.4037
0.00272	0.40316
0.00275	0.40261
0.00278	0.40207
0.00281	0.40152
0.00284	0.40097
0.00286	0.40043
0.00289	0.39988
0.00292	0.39934
0.00295	0.39879
0.00297	0.39825
0.003	0.3977
0.00303	0.39716
0.00306	0.39661
0.00309	0.39607
0.00311	0.39553
0.00314	0.39498
0.00317	0.39444
0.0032	0.3939
0.00322	0.39335
0.00325	0.39281
0.00328	0.39227
0.00331	0.39172
0.00334	0.39118
0.00336	0.39064
0.00339	0.3901
0.00342	0.38955
0.00345	0.38901
0.00347	0.38847
0.0035	0.38793
0.00353	0.38739
0.00356	0.38684
0.00359	0.3863
0.00361	0.38576
0.00364	0.38522
0.00367	0.38468
0.0037	0.38414
0.00372	0.3836
0.00375	0.38306
0.00378	0.38252
0.00381	0.38198
0.00384	0.38144
0.00386	0.3809
0.00389	0.38036
0.00392	0.37982
0.00395	0.37928
0.00397	0.37874
0.004	0.3782
0.00403	0.37767
0.00406	0.37713
0.00409	0.37659
0.00411	0.37605
0.00414	0.37551
0.00417	0.37497
0.0042	0.37444
0.00422	0.3739
0.00425	0.37336
0.00428	0.37282
0.00431	0.37229
0.00434	0.37175
0.00436	0.37121
0.00439	0.37068
0.00442	0.37014
0.00445	0.3696
0.00447	0.36907
0.0045	0.36853
0.00453	0.368
0.00456	0.36746
0.00459	0.36693
0.00461	0.36639
0.00464	0.36586
0.00467	0.36532
0.0047	0.36479
0.00472	0.36425
0.00475	0.36372
0.00478	0.36318
0.00481	0.36265
0.00484	0.36211
0.00486	0.36158
0.00489	0.36105
0.00492	0.36051
0.00495	0.35998
0.00497	0.35945
0.005	0.35891
0.00503	0.35838
0.00506	0.35785
0.00509	0.35732
0.00511	0.35678
0.00514	0.35625
0.00517	0.35572
0.0052	0.35519
0.00522	0.35466
0.00525	0.35412
0.00528	0.35359
0.00531	0.35306
0.00534	0.35253
0.00536	0.352
0.00539	0.35147
0.00542	0.35094
0.00545	0.35041
0.00547	0.34988
0.0055	0.34935
0.00553	0.34882
0.00556	0.34829
0.00559	0.34776
0.00561	0.34723
0.00564	0.3467
0.00567	0.34617
0.0057	0.34564
0.00572	0.34511
0.00575	0.34458
0.00578	0.34405
0.00581	0.34353
0.00584	0.343
0.00586	0.34247
0.00589	0.34194
0.00592	0.34141
0.00595	0.34089
0.00597	0.34036
0.006	0.33983
0.00603	0.33931
0.00606	0.33878
0.00609	0.33825
0.00611	0.33773
0.00614	0.3372
0.00617	0.33667
0.0062	0.33615
0.00622	0.33562
0.00625	0.3351
0.00628	0.33457
0.00631	0.33404
0.00634	0.33352
0.00636	0.33299
0.00639	0.33247
0.00642	0.33194
0.00645	0.33142
0.00647	0.3309
0.0065	0.33037
0.00653	0.32985
0.00656	0.32932
0.00659	0.3288
0.00661	0.32828
0.00664	0.32775
0.00667	0.32723
0.0067	0.32671
0.00672	0.32618
0.00675	0.32566
0.00678	0.32514
0.00681	0.32461
0.00684	0.32409
0.00686	0.32357
0.00689	0.32305
0.00692	0.32253
0.00695	0.322
0.00697	0.32148
0.007	0.32096
0.00703	0.32044
0.00706	0.31992
0.00709	0.3194
0.00711	0.31888
0.00714	0.31836
0.00717	0.31784
0.0072	0.31732
0.00722	0.3168
0.00725	0.31628
0.00728	0.31576
0.00731	0.31524
0.00734	0.31472
0.00736	0.3142
0.00739	0.31368
0.00742	0.31316
0.00745	0.31264
0.00747	0.31212
0.0075	0.3116
0.00753	0.31109
0.00756	0.31057
0.00759	0.31005
0.00761	0.30953
0.00764	0.30901
0.00767	0.3085
0.0077	0.30798
0.00772	0.30746
0.00775	0.30695
0.00778	0.30643
0.00781	0.30591
0.00784	0.3054
0.00786	0.30488
0.00789	0.30436
0.00792	0.30385
0.00795	0.30333
0.00797	0.30282
0.008	0.3023
0.00803	0.30178
0.00806	0.30127
0.00809	0.30075
0.00811	0.30024
0.00814	0.29972
0.00817	0.29921
0.0082	0.2987
0.00822	0.29818
0.00825	0.29767
0.00828	0.29715
0.00831	0.29664
0.00834	0.29613
0.00836	0.29561
0.00839	0.2951
0.00842	0.29459
0.00845	0.29407
0.00847	0.29356
0.0085	0.29305
0.00853	0.29254
0.00856	0.29202
0.00859	0.29151
0.00861	0.291
0.00864	0.29049
0.00867	0.28998
0.0087	0.28946
0.00872	0.28895
0.00875	0.28844
0.00878	0.28793
0.00881	0.28742
0.00884	0.28691
0.00886	0.2864
0.00889	0.28589
0.00892	0.28538
0.00895	0.28487
0.00897	0.28436
0.009	0.28385
0.00903	0.28334
0.00906	0.28283
0.00909	0.28232
0.00911	0.28181
0.00914	0.2813
0.00917	0.28079
0.0092	0.28028
0.00922	0.27978
0.00925	0.27927
0.00928	0.27876
0.00931	0.27825
0.00934	0.27774
0.00936	0.27724
0.00939	0.27673
0.00942	0.27622
0.00945	0.27571
0.00947	0.27521
0.0095	0.2747
0.00953	0.27419
0.00956	0.27369
0.00959	0.27318
0.00961	0.27268
0.00964	0.27217
0.00967	0.27166
0.0097	0.27116
0.00972	0.27065
0.00975	0.27015
0.00978	0.26964
0.00981	0.26914
0.00984	0.26863
0.00986	0.26813
0.00989	0.26762
0.00992	0.26712
0.00995	0.26661
0.00997	0.26611
0.01	0.26561
0.01003	0.2651
0.01006	0.2646
0.01009	0.2641
0.01011	0.26359
0.01014	0.26309
0.01017	0.26259
0.0102	0.26208
0.01022	0.26158
0.01025	0.26108
0.01028	0.26058
0.01031	0.26007
0.01034	0.25957
0.01036	0.25907
0.01039	0.25857
0.01042	0.25807
0.01045	0.25757
0.01047	0.25706
0.0105	0.25656
0.01053	0.25606
0.01056	0.25556
0.01059	0.25506
0.01061	0.25456
0.01064	0.25406
0.01067	0.25356
0.0107	0.25306
0.01072	0.25256
0.01075	0.25206
0.01078	0.25156
0.01081	0.25106
0.01084	0.25056
0.01086	0.25007
0.01089	0.24957
0.01092	0.24907
0.01095	0.24857
0.01097	0.24807
0.011	0.24757
0.01103	0.24708
0.01106	0.24658
0.01109	0.24608
0.01111	0.24558
0.01114	0.24509
0.01117	0.24459
0.0112	0.24409
0.01122	0.24359
0.01125	0.2431
0.01128	0.2426
0.01131	0.24211
0.01134	0.24161
0.01136	0.24111
0.01139	0.24062
0.01142	0.24012
0.01145	0.23963
0.01147	0.23913
0.0115	0.23864
0.01153	0.23814
0.01156	0.23765
0.01159	0.23715
0.01161	0.23666
0.01164	0.23616
0.01167	0.23567
0.0117	0.23517
0.01172	0.23468
0.01175	0.23419
0.01178	0.23369
0.01181	0.2332
0.01184	0.23271
0.01186	0.23221
0.01189	0.23172
0.01192	0.23123
0.01195	0.23073
0.01197	0.23024
0.012	0.22975
0.01203	0.22926
0.01206	0.22877
0.01209	0.22827
0.01211	0.22778
0.01214	0.22729
0.01217	0.2268
0.0122	0.22631
0.01222	0.22582
0.01225	0.22533
0.01228	0.22484
0.01231	0.22435
0.01234	0.22386
0.01236	0.22337
0.01239	0.22288
0.01242	0.22239
0.01245	0.2219
0.01247	0.22141
0.0125	0.22092
0.01253	0.22043
0.01256	0.21994
0.01259	0.21945
0.01261	0.21896
0.01264	0.21847
0.01267	0.21798
0.0127	0.2175
0.01272	0.21701
0.01275	0.21652
0.01278	0.21603
0.01281	0.21555
0.01284	0.21506
0.01286	0.21457
0.01289	0.21408
0.01292	0.2136
0.01295	0.21311
0.01297	0.21262
0.013	0.21214
0.01303	0.21165
0.01306	0.21116
0.01309	0.21068
0.01311	0.21019
0.01314	0.20971
0.01317	0.20922
0.0132	0.20874
0.01322	0.20825
0.01325	0.20777
0.01328	0.20728
0.01331	0.2068
0.01334	0.20631
0.01336	0.20583
0.01339	0.20534
0.01342	0.20486
0.01345	0.20438
0.01347	0.20389
0.0135	0.20341
0.01353	0.20293
0.01356	0.20244
0.01359	0.20196
0.01361	0.20148
0.01364	0.20099
0.01367	0.20051
0.0137	0.20003
0.01372	0.19955
0.01375	0.19906
0.01378	0.19858
0.01381	0.1981
0.01384	0.19762
0.01386	0.19714
0.01389	0.19666
0.01392	0.19618
0.01395	0.19569
0.01397	0.19521
0.014	0.19473
0.01403	0.19425
0.01406	0.19377
0.01409	0.19329
0.01411	0.19281
0.01414	0.19233
0.01417	0.19185
0.0142	0.19137
0.01422	0.19089
0.01425	0.19041
0.01428	0.18994
0.01431	0.18946
0.01434	0.18898
0.01436	0.1885
0.01439	0.18802
0.01442	0.18754
0.01445	0.18706
0.01447	0.18659
0.0145	0.18611
0.01453	0.18563
0.01456	0.18515
0.01459	0.18468
0.01461	0.1842
0.01464	0.18372
0.01467	0.18325
0.0147	0.18277
0.01472	0.18229
0.01475	0.18182
0.01478	0.18134
0.01481	0.18087
0.01484	0.18039
0.01486	0.17991
0.01489	0.17944
0.01492	0.17896
0.01495	0.17849
0.01497	0.17801
0.015	0.17754
0.01503	0.17706
0.01506	0.17659
0.01509	0.17611
0.01511	0.17564
0.01514	0.17517
0.01517	0.17469
0.0152	0.17422
0.01522	0.17375
0.01525	0.17327
0.01528	0.1728
0.01531	0.17233
0.01534	0.17185
0.01536	0.17138
0.01539	0.17091
0.01542	0.17044
0.01545	0.16996
0.01547	0.16949
0.0155	0.16902
0.01553	0.16855
0.01556	0.16808
0.01559	0.16761
0.01561	0.16713
0.01564	0.16666
0.01567	0.16619
0.0157	0.16572
0.01572	0.16525
0.01575	0.16478
0.01578	0.16431
0.01581	0.16384
0.01584	0.16337
0.01586	0.1629
0.01589	0.16243
0.01592	0.16196
0.01595	0.16149
0.01597	0.16102
0.016	0.16055
0.01603	0.16008
0.01606	0.15962
0.01609	0.15915
0.01611	0.15868
0.01614	0.15821
0.01617	0.15774
0.0162	0.15728
0.01622	0.15681
0.01625	0.15634
0.01628	0.15587
0.01631	0.15541
0.01634	0.15494
0.01636	0.15447
0.01639	0.154
0.01642	0.15354
0.01645	0.15307
0.01647	0.15261
0.0165	0.15214
0.01653	0.15167
0.01656	0.15121
0.01659	0.15074
0.01661	0.15028
0.01664	0.14981
0.01667	0.14935
0.0167	0.14888
0.01672	0.14842
0.01675	0.14795
0.01678	0.14749
0.01681	0.14702
0.01684	0.14656
0.01686	0.1461
0.01689	0.14563
0.01692	0.14517
0.01695	0.1447
0.01697	0.14424
0.017	0.14378
0.01703	0.14332
0.01706	0.14285
0.01709	0.14239
0.01711	0.14193
0.01714	0.14147
0.01717	0.141
0.0172	0.14054
0.01722	0.14008
0.01725	0.13962
0.01728	0.13916
0.01731	0.13869
0.01734	0.13823
0.01736	0.13777
0.01739	0.13731
0.01742	0.13685
0.01745	0.13639
0.01747	0.13593
0.0175	0.13547
0.01753	0.13501
0.01756	0.13455
0.01759	0.13409
0.01761	0.13363
0.01764	0.13317
0.01767	0.13271
0.0177	0.13225
0.01772	0.13179
0.01775	0.13133
0.01778	0.13088
0.01781	0.13042
0.01784	0.12996
0.01786	0.1295
0.01789	0.12904
0.01792	0.12859
0.01795	0.12813
0.01797	0.12767
0.018	0.12721
0.01803	0.12676
0.01806	0.1263
0.01809	0.12584
0.01811	0.12539
0.01814	0.12493
0.01817	0.12447
0.0182	0.12402
0.01822	0.12356
0.01825	0.1231
0.01828	0.12265
0.01831	0.12219
0.01834	0.12174
0.01836	0.12128
0.01839	0.12083
0.01842	0.12037
0.01845	0.11992
0.01847	0.11946
0.0185	0.11901
0.01853	0.11855
0.01856	0.1181
0.01859	0.11765
0.01861	0.11719
0.01864	0.11674
0.01867	0.11629
0.0187	0.11583
0.01872	0.11538
0.01875	0.11493
0.01878	0.11447
0.01881	0.11402
0.01884	0.11357
0.01886	0.11312
0.01889	0.11266
0.01892	0.11221
0.01895	0.11176
0.01897	0.11131
0.019	0.11086
0.01903	0.11041
0.01906	0.10995
0.01909	0.1095
0.01911	0.10905
0.01914	0.1086
0.01917	0.10815
0.0192	0.1077
0.01922	0.10725
0.01925	0.1068
0.01928	0.10635
0.01931	0.1059
0.01934	0.10545
0.01936	0.105
0.01939	0.10455
0.01942	0.1041
0.01945	0.10365
0.01947	0.10321
0.0195	0.10276
0.01953	0.10231
0.01956	0.10186
0.01959	0.10141
0.01961	0.10096
0.01964	0.10052
0.01967	0.10007
0.0197	0.09962
0.01972	0.09917
0.01975	0.09873
0.01978	0.09828
0.01981	0.09783
0.01984	0.09739
0.01986	0.09694
0.01989	0.09649
0.01992	0.09605
0.01995	0.0956
0.01997	0.09516
0.02	0.09471
0.02003	0.09426
0.02006	0.09382
0.02009	0.09337
0.02011	0.09293
0.02014	0.09248
0.02017	0.09204
0.0202	0.09159
0.02022	0.09115
0.02025	0.09071
0.02028	0.09026
0.02031	0.08982
0.02034	0.08937
0.02036	0.08893
0.02039	0.08849
0.02042	0.08804
0.02045	0.0876
0.02047	0.08716
0.0205	0.08672
0.02053	0.08627
0.02056	0.08583
0.02059	0.08539
0.02061	0.08495
0.02064	0.0845
0.02067	0.08406
0.0207	0.08362
0.02072	0.08318
0.02075	0.08274
0.02078	0.0823
0.02081	0.08186
0.02084	0.08141
0.02086	0.08097
0.02089	0.08053
0.02092	0.08009
0.02095	0.07965
0.02097	0.07921
0.021	0.07877
0.02103	0.07833
0.02106	0.07789
0.02109	0.07745
0.02111	0.07702
0.02114	0.07658
0.02117	0.07614
0.0212	0.0757
0.02122	0.07526
0.02125	0.07482
0.02128	0.07438
0.02131	0.07395
0.02134	0.07351
0.02136	0.07307
0.02139	0.07263
0.02142	0.07219
0.02145	0.07176
0.02147	0.07132
0.0215	0.07088
0.02153	0.07045
0.02156	0.07001
0.02159	0.06957
0.02161	0.06914
0.02164	0.0687
0.02167	0.06827
0.0217	0.06783
0.02172	0.06739
0.02175	0.06696
0.02178	0.06652
0.02181	0.06609
0.02184	0.06565
0.02186	0.06522
0.02189	0.06478
0.02192	0.06435
0.02195	0.06391
0.02197	0.06348
0.022	0.06305
0.02203	0.06261
0.02206	0.06218
0.02209	0.06174
0.02211	0.06131
0.02214	0.06088
0.02217	0.06045
0.0222	0.06001
0.02222	0.05958
0.02225	0.05915
0.02228	0.05871
0.02231	0.05828
0.02234	0.05785
0.02236	0.05742
0.02239	0.05699
0.02242	0.05655
0.02245	0.05612
0.02247	0.05569
0.0225	0.05526
0.02253	0.05483
0.02256	0.0544
0.02259	0.05397
0.02261	0.05354
0.02264	0.05311
0.02267	0.05268
0.0227	0.05225
0.02272	0.05182
0.02275	0.05139
0.02278	0.05096
0.02281	0.05053
0.02284	0.0501
0.02286	0.04967
0.02289	0.04924
0.02292	0.04881
0.02295	0.04838
0.02297	0.04796
0.023	0.04753
0.02303	0.0471
0.02306	0.04667
0.02309	0.04624
0.02311	0.04582
0.02314	0.04539
0.02317	0.04496
0.0232	0.04454
0.02322	0.04411
0.02325	0.04368
0.02328	0.04326
0.02331	0.04283
0.02334	0.0424
0.02336	0.04198
0.02339	0.04155
0.02342	0.04112
0.02345	0.0407
0.02347	0.04027
0.0235	0.03985
0.02353	0.03942
0.02356	0.039
0.02359	0.03857
0.02361	0.03815
0.02364	0.03772
0.02367	0.0373
0.0237	0.03688
0.02372	0.03645
0.02375	0.03603
0.02378	0.0356
0.02381	0.03518
0.02384	0.03476
0.02386	0.03433
0.02389	0.03391
0.02392	0.03349
0.02395	0.03307
0.02397	0.03264
0.024	0.03222
0.02403	0.0318
0.02406	0.03138
0.02409	0.03095
0.02411	0.03053
0.02414	0.03011
0.02417	0.02969
0.0242	0.02927
0.02422	0.02885
0.02425	0.02843
0.02428	0.02801
0.02431	0.02758
0.02434	0.02716
0.02436	0.02674
0.02439	0.02632
0.02442	0.0259
0.02445	0.02548
0.02447	0.02506
0.0245	0.02464
0.02453	0.02423
0.02456	0.02381
0.02459	0.02339
0.02461	0.02297
0.02464	0.02255
0.02467	0.02213
0.0247	0.02171
0.02472	0.02129
0.02475	0.02088
0.02478	0.02046
0.02481	0.02004
0.02484	0.01962
0.02486	0.01921
0.02489	0.01879
0.02492	0.01837
0.02495	0.01796
0.02497	0.01754
0.025	0.01712
0.02503	0.01671
0.02506	0.01629
0.02509	0.01587
0.02511	0.01546
0.02514	0.01504
0.02517	0.01463
0.0252	0.01421
0.02522	0.0138
0.02525	0.01338
0.02528	0.01296
0.02531	0.01255
0.02534	0.01214
0.02536	0.01172
0.02539	0.01131
0.02542	0.01089
0.02545	0.01048
0.02547	0.01006
0.0255	0.00965
0.02553	0.00924
0.02556	0.00882
0.02559	0.00841
0.02561	0.008
0.02564	0.00759
0.02567	0.00717
0.0257	0.00676
0.02572	0.00635
0.02575	0.00594
0.02578	0.00552
0.02581	0.00511
0.02584	0.0047
0.02586	0.00429
0.02589	0.00388
0.02592	0.00347
0.02595	0.00305
0.02597	0.00264
0.026	0.00223
0.02603	0.00182
0.02606	0.00141
0.02609	0.001
0.02611	0.000591441
0.02614	0.000181499
0.02617	-0.000228283
0.0262	-0.000637902
0.02622	-0.00105
0.02625	-0.00146
0.02628	-0.00187
0.02631	-0.00227
0.02634	-0.00268
0.02636	-0.00309
0.02639	-0.0035
0.02642	-0.00391
0.02645	-0.00432
0.02647	-0.00473
0.0265	-0.00513
0.02653	-0.00554
0.02656	-0.00595
0.02659	-0.00636
0.02661	-0.00676
0.02664	-0.00717
0.02667	-0.00758
0.0267	-0.00798
0.02672	-0.00839
0.02675	-0.0088
0.02678	-0.0092
0.02681	-0.00961
0.02684	-0.01001
0.02686	-0.01042
0.02689	-0.01083
0.02692	-0.01123
0.02695	-0.01164
0.02697	-0.01204
0.027	-0.01245
0.02703	-0.01285
0.02706	-0.01326
0.02709	-0.01366
0.02711	-0.01406
0.02714	-0.01447
0.02717	-0.01487
0.0272	-0.01528
0.02722	-0.01568
0.02725	-0.01608
0.02728	-0.01649
0.02731	-0.01689
0.02734	-0.01729
0.02736	-0.0177
0.02739	-0.0181
0.02742	-0.0185
0.02745	-0.0189
0.02747	-0.01931
0.0275	-0.01971
0.02753	-0.02011
0.02756	-0.02051
0.02759	-0.02091
0.02761	-0.02131
0.02764	-0.02172
0.02767	-0.02212
0.0277	-0.02252
0.02772	-0.02292
0.02775	-0.02332
0.02778	-0.02372
0.02781	-0.02412
0.02784	-0.02452
0.02786	-0.02492
0.02789	-0.02532
0.02792	-0.02572
0.02795	-0.02612
0.02797	-0.02652
0.028	-0.02692
0.02803	-0.02732
0.02806	-0.02771
0.02809	-0.02811
0.02811	-0.02851
0.02814	-0.02891
0.02817	-0.02931
0.0282	-0.02971
0.02822	-0.0301
0.02825	-0.0305
0.02828	-0.0309
0.02831	-0.0313
0.02834	-0.03169
0.02836	-0.03209
0.02839	-0.03249
0.02842	-0.03288
0.02845	-0.03328
0.02847	-0.03368
0.0285	-0.03407
0.02853	-0.03447
0.02856	-0.03486
0.02859	-0.03526
0.02861	-0.03566
0.02864	-0.03605
0.02867	-0.03645
0.0287	-0.03684
0.02872	-0.03724
0.02875	-0.03763
0.02878	-0.03803
0.02881	-0.03842
0.02884	-0.03881
0.02886	-0.03921
0.02889	-0.0396
0.02892	-0.04
0.02895	-0.04039
0.02897	-0.04078
0.029	-0.04118
0.02903	-0.04157
0.02906	-0.04196
0.02909	-0.04236
0.02911	-0.04275
0.02914	-0.04314
0.02917	-0.04353
0.0292	-0.04392
0.02922	-0.04432
0.02925	-0.04471
0.02928	-0.0451
0.02931	-0.04549
0.02934	-0.04588
0.02936	-0.04627
0.02939	-0.04667
0.02942	-0.04706
0.02945	-0.04745
0.02947	-0.04784
0.0295	-0.04823
0.02953	-0.04862
0.02956	-0.04901
0.02959	-0.0494
0.02961	-0.04979
0.02964	-0.05018
0.02967	-0.05057
0.0297	-0.05096
0.02972	-0.05135
0.02975	-0.05173
0.02978	-0.05212
0.02981	-0.05251
0.02984	-0.0529
0.02986	-0.05329
0.02989	-0.05368
0.02992	-0.05406
0.02995	-0.05445
0.02997	-0.05484
0.03	-0.05523
0.03003	-0.05561
0.03006	-0.056
0.03009	-0.05639
0.03011	-0.05678
0.03014	-0.05716
0.03017	-0.05755
0.0302	-0.05793
0.03022	-0.05832
0.03025	-0.05871
0.03028	-0.05909
0.03031	-0.05948
0.03034	-0.05986
0.03036	-0.06025
0.03039	-0.06063
0.03042	-0.06102
0.03045	-0.0614
0.03047	-0.06179
0.0305	-0.06217
0.03053	-0.06256
0.03056	-0.06294
0.03059	-0.06333
0.03061	-0.06371
0.03064	-0.06409
0.03067	-0.06448
0.0307	-0.06486
0.03072	-0.06524
0.03075	-0.06563
0.03078	-0.06601
0.03081	-0.06639
0.03084	-0.06678
0.03086	-0.06716
0.03089	-0.06754
0.03092	-0.06792
0.03095	-0.0683
0.03097	-0.06869
0.031	-0.06907
0.03103	-0.06945
0.03106	-0.06983
0.03109	-0.07021
0.03111	-0.07059
0.03114	-0.07097
0.03117	-0.07135
0.0312	-0.07174
0.03122	-0.07212
0.03125	-0.0725
0.03128	-0.07288
0.03131	-0.07326
0.03134	-0.07364
0.03136	-0.07401
0.03139	-0.07439
0.03142	-0.07477
0.03145	-0.07515
0.03147	-0.07553
0.0315	-0.07591
0.03153	-0.07629
0.03156	-0.07667
0.03159	-0.07705
0.03161	-0.07742
0.03164	-0.0778
0.03167	-0.07818
0.0317	-0.07856
0.03172	-0.07893
0.03175	-0.07931
0.03178	-0.07969
0.03181	-0.08007
0.03184	-0.08044
0.03186	-0.08082
0.03189	-0.0812
0.03192	-0.08157
0.03195	-0.08195
0.03197	-0.08232
0.032	-0.0827
0.03203	-0.08308
0.03206	-0.08345
0.03209	-0.08383
0.03211	-0.0842
0.03214	-0.08458
0.03217	-0.08495
0.0322	-0.08533
0.03222	-0.0857
0.03225	-0.08607
0.03228	-0.08645
0.03231	-0.08682
0.03234	-0.0872
0.03236	-0.08757
0.03239	-0.08794
0.03242	-0.08832
0.03245	-0.08869
0.03247	-0.08906
0.0325	-0.08944
0.03253	-0.08981
0.03256	-0.09018
0.03259	-0.09055
0.03261	-0.09093
0.03264	-0.0913
0.03267	-0.09167
0.0327	-0.09204
0.03272	-0.09241
0.03275	-0.09279
0.03278	-0.09316
0.03281	-0.09353
0.03284	-0.0939
0.03286	-0.09427
0.03289	-0.09464
0.03292	-0.09501
0.03295	-0.09538
0.03297	-0.09575
0.033	-0.09612
0.03303	-0.09649
0.03306	-0.09686
0.03309	-0.09723
0.03311	-0.0976
0.03314	-0.09797
0.03317	-0.09834
0.0332	-0.09871
0.03322	-0.09908
0.03325	-0.09944
0.03328	-0.09981
0.03331	-0.10018
0.03334	-0.10055
0.03336	-0.10092
0.03339	-0.10128
0.03342	-0.10165
0.03345	-0.10202
0.03347	-0.10239
0.0335	-0.10275
0.03353	-0.10312
0.03356	-0.10349
0.03359	-0.10385
0.03361	-0.10422
0.03364	-0.10459
0.03367	-0.10495
0.0337	-0.10532
0.03372	-0.10568
0.03375	-0.10605
0.03378	-0.10642
0.03381	-0.10678
0.03384	-0.10715
0.03386	-0.10751
0.03389	-0.10788
0.03392	-0.10824
0.03395	-0.10861
0.03397	-0.10897
0.034	-0.10933
0.03403	-0.1097
0.03406	-0.11006
0.03409	-0.11043
0.03411	-0.11079
0.03414	-0.11115
0.03417	-0.11152
0.0342	-0.11188
0.03422	-0.11224
0.03425	-0.1126
0.03428	-0.11297
0.03431	-0.11333
0.03434	-0.11369
0.03436	-0.11405
0.03439	-0.11442
0.03442	-0.11478
0.03445	-0.11514
0.03447	-0.1155
0.0345	-0.11586
0.03453	-0.11622
0.03456	-0.11658
0.03459	-0.11694
0.03461	-0.1173
0.03464	-0.11766
0.03467	-0.11803
0.0347	-0.11839
0.03472	-0.11875
0.03475	-0.11911
0.03478	-0.11946
0.03481	-0.11982
0.03484	-0.12018
0.03486	-0.12054
0.03489	-0.1209
0.03492	-0.12126
0.03495	-0.12162
0.03497	-0.12198
0.035	-0.12234
0.03503	-0.12269
0.03506	-0.12305
0.03509	-0.12341
0.03511	-0.12377
0.03514	-0.12413
0.03517	-0.12448
0.0352	-0.12484
0.03522	-0.1252
0.03525	-0.12555
0.03528	-0.12591
0.03531	-0.12627
0.03534	-0.12662
0.03536	-0.12698
0.03539	-0.12734
0.03542	-0.12769
0.03545	-0.12805
0.03547	-0.1284
0.0355	-0.12876
0.03553	-0.12911
0.03556	-0.12947
0.03559	-0.12982
0.03561	-0.13018
0.03564	-0.13053
0.03567	-0.13089
0.0357	-0.13124
0.03572	-0.1316
0.03575	-0.13195
0.03578	-0.1323
0.03581	-0.13266
0.03584	-0.13301
0.03586	-0.13337
0.03589	-0.13372
0.03592	-0.13407
0.03595	-0.13442
0.03597	-0.13478
0.036	-0.13513
0.03603	-0.13548
0.03606	-0.13583
0.03609	-0.13619
0.03611	-0.13654
0.03614	-0.13689
0.03617	-0.13724
0.0362	-0.13759
0.03622	-0.13794
0.03625	-0.13829
0.03628	-0.13865
0.03631	-0.139
0.03634	-0.13935
0.03636	-0.1397
0.03639	-0.14005
0.03642	-0.1404
0.03645	-0.14075
0.03647	-0.1411
0.0365	-0.14145
0.03653	-0.1418
0.03656	-0.14215
0.03659	-0.1425
0.03661	-0.14284
0.03664	-0.14319
0.03667	-0.14354
0.0367	-0.14389
0.03672	-0.14424
0.03675	-0.14459
0.03678	-0.14493
0.03681	-0.14528
0.03684	-0.14563
0.03686	-0.14598
0.03689	-0.14632
0.03692	-0.14667
0.03695	-0.14702
0.03697	-0.14737
0.037	-0.14771
0.03703	-0.14806
0.03706	-0.14841
0.03709	-0.14875
0.03711	-0.1491
0.03714	-0.14944
0.03717	-0.14979
0.0372	-0.15014
0.03722	-0.15048
0.03725	-0.15083
0.03728	-0.15117
0.03731	-0.15152
0.03734	-0.15186
0.03736	-0.15221
0.03739	-0.15255
0.03742	-0.15289
0.03745	-0.15324
0.03747	-0.15358
0.0375	-0.15393
0.03753	-0.15427
0.03756	-0.15461
0.03759	-0.15496
0.03761	-0.1553
0.03764	-0.15564
0.03767	-0.15599
0.0377	-0.15633
0.03772	-0.15667
0.03775	-0.15701
0.03778	-0.15736
0.03781	-0.1577
0.03784	-0.15804
0.03786	-0.15838
0.03789	-0.15872
0.03792	-0.15906
0.03795	-0.1594
0.03797	-0.15975
0.038	-0.16009
0.03803	-0.16043
0.03806	-0.16077
0.03809	-0.16111
0.03811	-0.16145
0.03814	-0.16179
0.03817	-0.16213
0.0382	-0.16247
0.03822	-0.16281
0.03825	-0.16315
0.03828	-0.16349
0.03831	-0.16383
0.03834	-0.16416
0.03836	-0.1645
0.03839	-0.16484
0.03842	-0.16518
0.03845	-0.16552
0.03847	-0.16586
0.0385	-0.1662
0.03853	-0.16653
0.03856	-0.16687
0.03859	-0.16721
0.03861	-0.16755
0.03864	-0.16788
0.03867	-0.16822
0.0387	-0.16856
0.03872	-0.16889
0.03875	-0.16923
0.03878	-0.16957
0.03881	-0.1699
0.03884	-0.17024
0.03886	-0.17057
0.03889	-0.17091
0.03892	-0.17125
0.03895	-0.17158
0.03897	-0.17192
0.039	-0.17225
0.03903	-0.17259
0.03906	-0.17292
0.03909	-0.17326
0.03911	-0.17359
0.03914	-0.17392
0.03917	-0.17426
0.0392	-0.17459
0.03922	-0.17493
0.03925	-0.17526
0.03928	-0.17559
0.03931	-0.17593
0.03934	-0.17626
0.03936	-0.17659
0.03939	-0.17692
0.03942	-0.17726
0.03945	-0.17759
0.03947	-0.17792
0.0395	-0.17825
0.03953	-0.17859
0.03956	-0.17892
0.03959	-0.17925
0.03961	-0.17958
0.03964	-0.17991
0.03967	-0.18024
0.0397	-0.18058
0.03972	-0.18091
0.03975	-0.18124
0.03978	-0.18157
0.03981	-0.1819
0.03984	-0.18223
0.03986	-0.18256
0.03989	-0.18289
0.03992	-0.18322
0.03995	-0.18355
0.03997	-0.18388
0.04	-0.18421
0.04003	-0.18453
0.04006	-0.18486
0.04009	-0.18519
0.04011	-0.18552
0.04014	-0.18585
0.04017	-0.18618
0.0402	-0.18651
0.04022	-0.18683
0.04025	-0.18716
0.04028	-0.18749
0.04031	-0.18782
0.04034	-0.18814
0.04036	-0.18847
0.04039	-0.1888
0.04042	-0.18913
0.04045	-0.18945
0.04047	-0.18978
0.0405	-0.1901
0.04053	-0.19043
0.04056	-0.19076
0.04059	-0.19108
0.04061	-0.19141
0.04064	-0.19173
0.04067	-0.19206
0.0407	-0.19238
0.04072	-0.19271
0.04075	-0.19303
0.04078	-0.19336
0.04081	-0.19368
0.04084	-0.19401
0.04086	-0.19433
0.04089	-0.19466
0.04092	-0.19498
0.04095	-0.1953
0.04097	-0.19563
0.041	-0.19595
0.04103	-0.19627
0.04106	-0.1966
0.04109	-0.19692
0.04111	-0.19724
0.04114	-0.19757
0.04117	-0.19789
0.0412	-0.19821
0.04122	-0.19853
0.04125	-0.19885
0.04128	-0.19918
0.04131	-0.1995
0.04134	-0.19982
0.04136	-0.20014
0.04139	-0.20046
0.04142	-0.20078
0.04145	-0.2011
0.04147	-0.20142
0.0415	-0.20174
0.04153	-0.20207
0.04156	-0.20239
0.04159	-0.20271
0.04161	-0.20303
0.04164	-0.20335
0.04167	-0.20366
0.0417	-0.20398
0.04172	-0.2043
0.04175	-0.20462
0.04178	-0.20494
0.04181	-0.20526
0.04184	-0.20558
0.04186	-0.2059
0.04189	-0.20622
0.04192	-0.20653
0.04195	-0.20685
0.04197	-0.20717
0.042	-0.20749
0.04203	-0.2078
0.04206	-0.20812
0.04209	-0.20844
0.04211	-0.20876
0.04214	-0.20907
0.04217	-0.20939
0.0422	-0.20971
0.04222	-0.21002
0.04225	-0.21034
0.04228	-0.21065
0.04231	-0.21097
0.04234	-0.21129
0.04236	-0.2116
0.04239	-0.21192
0.04242	-0.21223
0.04245	-0.21255
0.04247	-0.21286
0.0425	-0.21318
0.04253	-0.21349
0.04256	-0.2138
0.04259	-0.21412
0.04261	-0.21443
0.04264	-0.21475
0.04267	-0.21506
0.0427	-0.21537
0.04272	-0.21569
0.04275	-0.216
0.04278	-0.21631
0.04281	-0.21663
0.04284	-0.21694
0.04286	-0.21725
0.04289	-0.21756
0.04292	-0.21788
0.04295	-0.21819
0.04297	-0.2185
0.043	-0.21881
0.04303	-0.21912
0.04306	-0.21944
0.04309	-0.21975
0.04311	-0.22006
0.04314	-0.22037
0.04317	-0.22068
0.0432	-0.22099
0.04322	-0.2213
0.04325	-0.22161
0.04328	-0.22192
0.04331	-0.22223
0.04334	-0.22254
0.04336	-0.22285
0.04339	-0.22316
0.04342	-0.22347
0.04345	-0.22378
0.04347	-0.22409
0.0435	-0.2244
0.04353	-0.22471
0.04356	-0.22501
0.04359	-0.22532
0.04361	-0.22563
0.04364	-0.22594
0.04367	-0.22625
0.0437	-0.22655
0.04372	-0.22686
0.04375	-0.22717
0.04378	-0.22748
0.04381	-0.22778
0.04384	-0.22809
0.04386	-0.2284
0.04389	-0.2287
0.04392	-0.22901
0.04395	-0.22932
0.04397	-0.22962
0.044	-0.22993
0.04403	-0.23023
0.04406	-0.23054
0.04409	-0.23085
0.04411	-0.23115
0.04414	-0.23146
0.04417	-0.23176
0.0442	-0.23207
0.04422	-0.23237
0.04425	-0.23268
0.04428	-0.23298
0.04431	-0.23328
0.04434	-0.23359
0.04436	-0.23389
0.04439	-0.2342
0.04442	-0.2345
0.04445	-0.2348
0.04447	-0.23511
0.0445	-0.23541
0.04453	-0.23571
0.04456	-0.23601
0.04459	-0.23632
0.04461	-0.23662
0.04464	-0.23692
0.04467	-0.23722
0.0447	-0.23753
0.04472	-0.23783
0.04475	-0.23813
0.04478	-0.23843
0.04481	-0.23873
0.04484	-0.23903
0.04486	-0.23933
0.04489	-0.23963
0.04492	-0.23993
0.04495	-0.24024
0.04497	-0.24054
0.045	-0.24084
0.04503	-0.24114
0.04506	-0.24144
0.04509	-0.24174
0.04511	-0.24203
0.04514	-0.24233
0.04517	-0.24263
0.0452	-0.24293
0.04522	-0.24323
0.04525	-0.24353
0.04528	-0.24383
0.04531	-0.24413
0.04534	-0.24442
0.04536	-0.24472
0.04539	-0.24502
0.04542	-0.24532
0.04545	-0.24562
0.04547	-0.24591
0.0455	-0.24621
0.04553	-0.24651
0.04556	-0.2468
0.04559	-0.2471
0.04561	-0.2474
0.04564	-0.24769
0.04567	-0.24799
0.0457	-0.24829
0.04572	-0.24858
0.04575	-0.24888
0.04578	-0.24917
0.04581	-0.24947
0.04584	-0.24976
0.04586	-0.25006
0.04589	-0.25035
0.04592	-0.25065
0.04595	-0.25094
0.04597	-0.25124
0.046	-0.25153
0.04603	-0.25183
0.04606	-0.25212
0.04609	-0.25241
0.04611	-0.25271
0.04614	-0.253
0.04617	-0.2533
0.0462	-0.25359
0.04622	-0.25388
0.04625	-0.25417
0.04628	-0.25447
0.04631	-0.25476
0.04634	-0.25505
0.04636	-0.25534
0.04639	-0.25564
0.04642	-0.25593
0.04645	-0.25622
0.04647	-0.25651
0.0465	-0.2568
0.04653	-0.25709
0.04656	-0.25739
0.04659	-0.25768
0.04661	-0.25797
0.04664	-0.25826
0.04667	-0.25855
0.0467	-0.25884
0.04672	-0.25913
0.04675	-0.25942
0.04678	-0.25971
0.04681	-0.26
0.04684	-0.26029
0.04686	-0.26058
0.04689	-0.26087
0.04692	-0.26115
0.04695	-0.26144
0.04697	-0.26173
0.047	-0.26202
0.04703	-0.26231
0.04706	-0.2626
0.04709	-0.26288
0.04711	-0.26317
0.04714	-0.26346
0.04717	-0.26375
0.0472	-0.26404
0.04722	-0.26432
0.04725	-0.26461
0.04728	-0.2649
0.04731	-0.26518
0.04734	-0.26547
0.04736	-0.26576
0.04739	-0.26604
0.04742	-0.26633
0.04745	-0.26661
0.04747	-0.2669
0.0475	-0.26719
0.04753	-0.26747
0.04756	-0.26776
0.04759	-0.26804
0.04761	-0.26833
0.04764	-0.26861
0.04767	-0.2689
0.0477	-0.26918
0.04772	-0.26946
0.04775	-0.26975
0.04778	-0.27003
0.04781	-0.27032
0.04784	-0.2706
0.04786	-0.27088
0.04789	-0.27117
0.04792	-0.27145
0.04795	-0.27173
0.04797	-0.27202
0.048	-0.2723
0.04803	-0.27258
0.04806	-0.27286
0.04809	-0.27315
0.04811	-0.27343
0.04814	-0.27371
0.04817	-0.27399
0.0482	-0.27427
0.04822	-0.27455
0.04825	-0.27484
0.04828	-0.27512
0.04831	-0.2754
0.04834	-0.27568
0.04836	-0.27596
0.04839	-0.27624
0.04842	-0.27652
0.04845	-0.2768
0.04847	-0.27708
0.0485	-0.27736
0.04853	-0.27764
0.04856	-0.27792
0.04859	-0.2782
0.04861	-0.27848
0.04864	-0.27876
0.04867	-0.27903
0.0487	-0.27931
0.04872	-0.27959
0.04875	-0.27987
0.04878	-0.28015
0.04881	-0.28043
0.04884	-0.2807
0.04886	-0.28098
0.04889	-0.28126
0.04892	-0.28154
0.04895	-0.28181
0.04897	-0.28209
0.049	-0.28237
0.04903	-0.28264
0.04906	-0.28292
0.04909	-0.2832
0.04911	-0.28347
0.04914	-0.28375
0.04917	-0.28402
0.0492	-0.2843
0.04922	-0.28458
0.04925	-0.28485
0.04928	-0.28513
0.04931	-0.2854
0.04934	-0.28568
0.04936	-0.28595
0.04939	-0.28623
0.04942	-0.2865
0.04945	-0.28677
0.04947	-0.28705
0.0495	-0.28732
0.04953	-0.2876
0.04956	-0.28787
0.04959	-0.28814
0.04961	-0.28842
0.04964	-0.28869
0.04967	-0.28896
0.0497	-0.28924
0.04972	-0.28951
0.04975	-0.28978
0.04978	-0.29005
0.04981	-0.29033
0.04984	-0.2906
0.04986	-0.29087
0.04989	-0.29114
0.04992	-0.29141
0.04995	-0.29168
0.04997	-0.29195
0.05	-0.29223
0.05003	-0.2925
0.05006	-0.29277
0.05009	-0.29304
0.05011	-0.29331
0.05014	-0.29358
0.05017	-0.29385
0.0502	-0.29412
0.05022	-0.29439
0.05025	-0.29466
0.05028	-0.29493
0.05031	-0.2952
0.05034	-0.29547
0.05036	-0.29573
0.05039	-0.296
0.05042	-0.29627
0.05045	-0.29654
0.05047	-0.29681
0.0505	-0.29708
0.05053	-0.29734
0.05056	-0.29761
0.05059	-0.29788
0.05061	-0.29815
0.05064	-0.29841
0.05067	-0.29868
0.0507	-0.29895
0.05072	-0.29922
0.05075	-0.29948
0.05078	-0.29975
0.05081	-0.30002
0.05084	-0.30028
0.05086	-0.30055
0.05089	-0.30081
0.05092	-0.30108
0.05095	-0.30134
0.05097	-0.30161
0.051	-0.30188
0.05103	-0.30214
0.05106	-0.30241
0.05109	-0.30267
0.05111	-0.30293
0.05114	-0.3032
0.05117	-0.30346
0.0512	-0.30373
0.05122	-0.30399
0.05125	-0.30425
0.05128	-0.30452
0.05131	-0.30478
0.05134	-0.30505
0.05136	-0.30531
0.05139	-0.30557
0.05142	-0.30583
0.05145	-0.3061
0.05147	-0.30636
0.0515	-0.30662
0.05153	-0.30688
0.05156	-0.30715
0.05159	-0.30741
0.05161	-0.30767
0.05164	-0.30793
0.05167	-0.30819
0.0517	-0.30845
0.05172	-0.30871
0.05175	-0.30897
0.05178	-0.30924
0.05181	-0.3095
0.05184	-0.30976
0.05186	-0.31002
0.05189	-0.31028
0.05192	-0.31054
0.05195	-0.3108
0.05197	-0.31106
0.052	-0.31131
0.05203	-0.31157
0.05206	-0.31183
0.05209	-0.31209
0.05211	-0.31235
0.05214	-0.31261
0.05217	-0.31287
0.0522	-0.31313
0.05222	-0.31338
0.05225	-0.31364
0.05228	-0.3139
0.05231	-0.31416
0.05234	-0.31441
0.05236	-0.31467
0.05239	-0.31493
0.05242	-0.31519
0.05245	-0.31544
0.05247	-0.3157
0.0525	-0.31596
0.05253	-0.31621
0.05256	-0.31647
0.05259	-0.31672
0.05261	-0.31698
0.05264	-0.31724
0.05267	-0.31749
0.0527	-0.31775
0.05272	-0.318
0.05275	-0.31826
0.05278	-0.31851
0.05281	-0.31877
0.05284	-0.31902
0.05286	-0.31928
0.05289	-0.31953
0.05292	-0.31978
0.05295	-0.32004
0.05297	-0.32029
0.053	-0.32054
0.05303	-0.3208
0.05306	-0.32105
0.05309	-0.3213
0.05311	-0.32156
0.05314	-0.32181
0.05317	-0.32206
0.0532	-0.32232
0.05322	-0.32257
0.05325	-0.32282
0.05328	-0.32307
0.05331	-0.32332
0.05334	-0.32358
0.05336	-0.32383
0.05339	-0.32408
0.05342	-0.32433
0.05345	-0.32458
0.05347	-0.32483
0.0535	-0.32508
0.05353	-0.32533
0.05356	-0.32558
0.05359	-0.32583
0.05361	-0.32608
0.05364	-0.32633
0.05367	-0.32658
0.0537	-0.32683
0.05372	-0.32708
0.05375	-0.32733
0.05378	-0.32758
0.05381	-0.32783
0.05384	-0.32808
0.05386	-0.32833
0.05389	-0.32857
0.05392	-0.32882
0.05395	-0.32907
0.05397	-0.32932
0.054	-0.32957
0.05403	-0.32981
0.05406	-0.33006
0.05409	-0.33031
0.05411	-0.33055
0.05414	-0.3308
0.05417	-0.33105
0.0542	-0.3313
0.05422	-0.33154
0.05425	-0.33179
0.05428	-0.33203
0.05431	-0.33228
0.05434	-0.33253
0.05436	-0.33277
0.05439	-0.33302
0.05442	-0.33326
0.05445	-0.33351
0.05447	-0.33375
0.0545	-0.334
0.05453	-0.33424
0.05456	-0.33449
0.05459	-0.33473
0.05461	-0.33497
0.05464	-0.33522
0.05467	-0.33546
0.0547	-0.33571
0.05472	-0.33595
0.05475	-0.33619
0.05478	-0.33644
0.05481	-0.33668
0.05484	-0.33692
0.05486	-0.33717
0.05489	-0.33741
0.05492	-0.33765
0.05495	-0.33789
0.05497	-0.33813
0.055	-0.33838
0.05503	-0.33862
0.05506	-0.33886
0.05509	-0.3391
0.05511	-0.33934
0.05514	-0.33958
0.05517	-0.33982
0.0552	-0.34007
0.05522	-0.34031
0.05525	-0.34055
0.05528	-0.34079
0.05531	-0.34103
0.05534	-0.34127
0.05536	-0.34151
0.05539	-0.34175
0.05542	-0.34199
0.05545	-0.34223
0.05547	-0.34246
0.0555	-0.3427
0.05553	-0.34294
0.05556	-0.34318
0.05559	-0.34342
0.05561	-0.34366
[truncated: 898,001+ more rows]
