# Supplementary material for: Nanocurvature-induced field effects enable control over the activity of single-atom electrocatalysts
Source: Nat Commun. 2024 Feb 26;15:1719. doi: 10.1038/s41467-024-46175-1 (PMC10897157; doi:10.1038/s41467-024-46175-1)
Supplement: Supplementary file 3 — Source Data [file 41467_2024_46175_MOESM3_ESM.zip › Source Data Fig. 5.xlsx]

## Sheet: Fig.5a
Potential （V） Current density （mA/cm2）	Fe-SAC-70	Potential （V）	Fe-SAC-130	Potential （V）	Fe-SAC-250	Potential （V）	Fe-SAC-350
1.11411	5.51717	1.11499	4.6185	1.12331	5.3727	1.10786	5.27116
1.12972	3.60136	1.12975	4.20473	1.1248	3.35426	1.12361	3.50029
1.13812	2.45017	1.13765	3.76868	1.12651	2.21265	1.13145	2.4354
1.14246	1.7305	1.1417	3.32069	1.12833	1.54057	1.13506	1.76736
1.14442	1.2629	1.1435	2.87185	1.13016	1.13141	1.13631	1.33132
1.14489	0.95392	1.14396	2.43365	1.13189	0.87483	1.13618	1.03276
1.14445	0.7415	1.14348	2.01762	1.13341	0.70857	1.13524	0.83091
1.1434	0.59413	1.14246	1.636	1.1346	0.59697	1.1338	0.68458
1.14196	0.48734	1.14102	1.30115	1.13535	0.51937	1.13206	0.58116
1.14025	0.40967	1.13935	1.02563	1.13553	0.46346	1.13012	0.50205
1.13837	0.35067	1.13748	0.82216	1.13503	0.42111	1.12806	0.44239
1.13635	0.30561	1.13549	0.70367	1.13371	0.38822	1.12592	0.3962
1.13424	0.27043	1.13341	0.68299	1.13147	0.36222	1.12371	0.35873
1.13207	0.24179	1.13126	0.64298	1.12941	0.34073	1.12146	0.32871
1.12985	0.21793	1.12907	0.60013	1.12737	0.32219	1.11919	0.30337
1.1276	0.19806	1.12683	0.55825	1.12533	0.30613	1.11689	0.28234
1.12532	0.18041	1.12458	0.51957	1.12326	0.29108	1.11458	0.26259
1.123	0.16811	1.12228	0.48389	1.12116	0.27907	1.11225	0.24815
1.12068	0.15523	1.11997	0.44977	1.11904	0.26814	1.10991	0.23428
1.11834	0.14441	1.11766	0.41831	1.1169	0.25731	1.10756	0.22135
1.11599	0.13452	1.11533	0.38965	1.11473	0.24797	1.10521	0.21016
1.11363	0.12606	1.11298	0.36363	1.11253	0.23879	1.10285	0.20041
1.11126	0.11815	1.11064	0.33986	1.11032	0.23056	1.10048	0.19039
1.10888	0.11166	1.10828	0.31763	1.10809	0.22274	1.09811	0.1819
1.1065	0.10518	1.10591	0.29701	1.10584	0.21547	1.09573	0.17442
1.10411	0.09977	1.10354	0.27786	1.10359	0.20859	1.09335	0.16631
1.10172	0.09404	1.10116	0.2604	1.10131	0.20268	1.09097	0.15998
1.09932	0.08984	1.09878	0.24433	1.09902	0.19607	1.08858	0.15393
1.09692	0.08518	1.09641	0.22931	1.09672	0.19086	1.08619	0.14681
1.09452	0.08165	1.09401	0.21537	1.09441	0.18525	1.0838	0.14223
1.09211	0.07768	1.09163	0.20227	1.0921	0.1809	1.0814	0.13634
1.0897	0.07487	1.08923	0.18968	1.08978	0.17572	1.079	0.13217
1.0873	0.07027	1.08685	0.17815	1.08744	0.17065	1.07661	0.12608
1.08487	0.06943	1.08443	0.16749	1.0851	0.16723	1.0742	0.12359
1.08245	0.06655	1.08204	0.15742	1.08276	0.16374	1.07179	0.11861
1.08003	0.06414	1.07963	0.14818	1.08041	0.15954	1.06938	0.11469
1.07762	0.06101	1.07722	0.13931	1.07805	0.15661	1.06697	0.11196
1.07519	0.05946	1.07481	0.13071	1.07569	0.15273	1.06456	0.1086
1.07278	0.05713	1.07241	0.12284	1.07332	0.14989	1.06214	0.10435
1.07035	0.05542	1.06999	0.11532	1.07095	0.1469	1.05973	0.1021
1.06793	0.05355	1.06758	0.10813	1.06858	0.14419	1.05731	0.0986
1.06549	0.05246	1.06517	0.10159	1.0662	0.14144	1.0549	0.09603
1.06308	0.05013	1.06274	0.09532	1.06382	0.13904	1.05248	0.09401
1.06064	0.04935	1.06033	0.08917	1.06144	0.13677	1.05006	0.09076
1.05822	0.04749	1.05791	0.08345	1.05905	0.13467	1.04763	0.08848
1.05578	0.04671	1.0555	0.07807	1.05666	0.13198	1.04522	0.08605
1.05336	0.04484	1.05307	0.07306	1.05427	0.13065	1.04279	0.08445
1.05093	0.0436	1.05066	0.06854	1.05187	0.12796	1.04037	0.08125
1.04851	0.04127	1.04824	0.0643	1.04947	0.12587	1.03795	0.07915
1.04607	0.04095	1.04581	0.05967	1.04707	0.12491	1.03551	0.07838
1.04365	0.03893	1.04339	0.05544	1.04467	0.12356	1.03308	0.07568
1.04122	0.038	1.04097	0.05139	1.04226	0.12095	1.03067	0.07373
1.03879	0.0366	1.03853	0.04759	1.03986	0.11975	1.02824	0.07302
1.03636	0.03505	1.03611	0.04411	1.03745	0.11773	1.02581	0.07115
1.03393	0.03365	1.03369	0.04131	1.03504	0.11609	1.02339	0.06887
1.03151	0.03209	1.03125	0.03804	1.03263	0.11373	1.02097	0.06846
1.02908	0.03022	1.02884	0.03473	1.03022	0.11325	1.01853	0.06537
1.02666	0.02851	1.02641	0.03157	1.0278	0.11133	1.01611	0.0643
1.02424	0.02649	1.02398	0.02844	1.02539	0.10985	1.01368	0.06285
1.02181	0.02432	1.02156	0.02545	1.02298	0.10755	1.01126	0.06133
1.0194	0.02152	1.01914	0.02242	1.02057	0.10591	1.00883	0.05884
1.01697	0.01981	1.0167	0.01906	1.01816	0.10398	1.00641	0.05868
1.01456	0.01701	1.01429	0.01599	1.01575	0.10273	1.00398	0.05588
1.01215	0.01405	1.01185	0.01267	1.01334	0.10001	1.00156	0.05511
1.00974	0.01001	1.00944	0.00935	1.01093	0.09787	0.99914	0.05215
1.00733	0.00659	1.007	0.00597	1.00852	0.09582	0.99671	0.05153
1.00492	0.00317	1.00459	0.0027	1.00611	0.09409	0.99429	0.04857
1.00252	-0.00119	1.00216	-0.00121	1.0037	0.09192	0.99187	0.04749
1.00013	-0.00585	0.99974	-0.00544	1.0013	0.08976	0.98944	0.04531
0.99774	-0.01129	0.99732	-0.00996	0.9989	0.08679	0.98703	0.04266
0.99535	-0.01689	0.9949	-0.01476	0.99651	0.08453	0.98461	0.04111
0.99297	-0.02358	0.99248	-0.02019	0.99412	0.08119	0.9822	0.03847
0.99059	-0.03058	0.99007	-0.0255	0.99173	0.07839	0.97978	0.03582
0.98823	-0.03851	0.98764	-0.03099	0.98934	0.07519	0.97737	0.03473
0.98587	-0.04753	0.98525	-0.03677	0.98695	0.07203	0.97496	0.02945
0.98353	-0.0581	0.98282	-0.04353	0.98457	0.06765	0.97255	0.02743
0.98119	-0.06899	0.98043	-0.0512	0.98221	0.06369	0.97015	0.02229
0.97887	-0.08236	0.97803	-0.06002	0.97985	0.05839	0.96775	0.01778
0.97656	-0.09604	0.97563	-0.06907	0.97749	0.05412	0.96535	0.01359
0.97427	-0.11175	0.97324	-0.07888	0.97514	0.04762	0.96297	0.00845
0.972	-0.12994	0.97086	-0.08954	0.9728	0.04129	0.96058	0.00192
0.96973	-0.14845	0.96847	-0.10208	0.97048	0.03427	0.95821	-0.00243
0.9675	-0.17053	0.96612	-0.1166	0.96818	0.02709	0.95583	-0.01207
0.96529	-0.19557	0.96375	-0.13195	0.96588	0.01837	0.95347	-0.01938
0.9631	-0.22169	0.96139	-0.14801	0.9636	0.00913	0.95111	-0.0284
0.96094	-0.25233	0.95906	-0.1661	0.96133	-0.00182	0.94877	-0.03991
0.9588	-0.28405	0.95673	-0.18654	0.95908	-0.01277	0.94642	-0.05126
0.9567	-0.31997	0.95442	-0.20959	0.95686	-0.02645	0.9441	-0.06401
0.95462	-0.35822	0.95211	-0.23449	0.95465	-0.04031	0.94179	-0.07785
0.95258	-0.40083	0.94982	-0.26145	0.95247	-0.05639	0.93949	-0.09402
0.95056	-0.44577	0.94756	-0.2901	0.9503	-0.07383	0.93721	-0.11268
0.94857	-0.49429	0.94531	-0.32199	0.94816	-0.09402	0.93495	-0.13165
0.94662	-0.54592	0.94309	-0.35757	0.94606	-0.11489	0.93269	-0.15529
0.94471	-0.60221	0.94087	-0.39636	0.94399	-0.13866	0.93047	-0.17784
0.94281	-0.66006	0.93869	-0.43668	0.94193	-0.16398	0.92825	-0.2049
0.94096	-0.72226	0.93654	-0.47933	0.93989	-0.19237	0.92607	-0.23491
0.93913	-0.78757	0.93441	-0.52482	0.93789	-0.22282	0.9239	-0.26679
0.93733	-0.85568	0.93228	-0.57311	0.9359	-0.25464	0.92175	-0.29867
0.93555	-0.92566	0.9302	-0.62483	0.93395	-0.28902	0.91961	-0.33568
0.93381	-1.00014	0.92817	-0.68053	0.93204	-0.32819	0.91753	-0.37797
0.93208	-1.07556	0.92613	-0.73948	0.93016	-0.3677	0.91544	-0.4198
0.93038	-1.15425	0.92411	-0.80092	0.92831	-0.41149	0.91339	-0.46272
0.9287	-1.23557	0.92216	-0.86353	0.92646	-0.45545	0.91135	-0.51388
0.92703	-1.31768	0.92023	-0.92926	0.92465	-0.50386	0.90934	-0.56582
0.9254	-1.40367	0.91829	-0.99924	0.92287	-0.55347	0.90735	-0.61729
0.92377	-1.48967	0.91641	-1.07187	0.92112	-0.60718	0.90539	-0.6753
0.92216	-1.57815	0.91456	-1.14673	0.91939	-0.66106	0.90344	-0.73687
0.92057	-1.6685	0.91272	-1.22305	0.91768	-0.71905	0.90152	-0.79845
0.91899	-1.75916	0.91086	-1.30133	0.91598	-0.77721	0.8996	-0.85801
0.91741	-1.85106	0.90906	-1.37957	0.91428	-0.83981	0.89772	-0.92426
0.91585	-1.94498	0.90736	-1.45873	0.91259	-0.90122	0.89583	-1.00014
0.91427	-2.03626	0.90561	-1.5422	0.91095	-0.96759	0.89399	-1.07121
0.91273	-2.13221	0.90383	-1.62821	0.90933	-1.03533	0.89216	-1.13978
0.91117	-2.22567	0.90215	-1.71503	0.90771	-1.10341	0.89033	-1.218
0.90963	-2.32052	0.90046	-1.80136	0.90609	-1.17234	0.88851	-1.29513
0.90806	-2.41383	0.89873	-1.88843	0.90448	-1.24453	0.88672	-1.36884
0.90654	-2.51179	0.89713	-1.9766	0.90288	-1.31739	0.88493	-1.45546
0.90496	-2.60323	0.89548	-2.06828	0.90131	-1.39368	0.88318	-1.53678
0.90342	-2.69855	0.89382	-2.1632	0.89977	-1.46895	0.88142	-1.61702
0.90184	-2.78983	0.89223	-2.25673	0.89822	-1.54695	0.87968	-1.70504
0.90029	-2.88469	0.8906	-2.35142	0.89668	-1.62444	0.87794	-1.78792
0.8987	-2.97488	0.88893	-2.44598	0.89514	-1.70535	0.87622	-1.86816
0.89712	-3.06663	0.88743	-2.53896	0.89358	-1.78523	0.8745	-1.96504
0.8955	-3.15371	0.88586	-2.63424	0.89205	-1.86733	0.8728	-2.0543
0.89394	-3.24701	0.88422	-2.73187	0.89053	-1.94875	0.87109	-2.13734
0.89229	-3.33099	0.88263	-2.82894	0.88902	-2.03189	0.8694	-2.22504
0.89068	-3.41962	0.88111	-2.92634	0.8875	-2.11639	0.86772	-2.31943
0.889	-3.50048	0.87957	-3.02114	0.88596	-2.20191	0.86605	-2.41211
0.88737	-3.58601	0.87795	-3.11258	0.88439	-2.28778	0.86438	-2.49671
0.88566	-3.66376	0.87633	-3.20717	0.88285	-2.37314	0.86271	-2.58177
0.88395	-3.74151	0.87483	-3.30097	0.8813	-2.45559	0.86101	-2.67787
0.88218	-3.81305	0.87328	-3.39138	0.87972	-2.54419	0.85937	-2.77008
0.88047	-3.8908	0.87167	-3.482	0.87814	-2.63058	0.8577	-2.85514
0.87868	-3.95922	0.87012	-3.57138	0.87655	-2.71867	0.85606	-2.94689
0.87692	-4.03231	0.86844	-3.66276	0.87498	-2.80437	0.85439	-3.0262
0.87508	-4.09606	0.86694	-3.74995	0.87337	-2.89229	0.85274	-3.12261
0.87326	-4.16137	0.86537	-3.83375	0.87172	-2.97816	0.85107	-3.2128
0.8714	-4.22358	0.86378	-3.91726	0.87008	-3.06368	0.8494	-3.29988
0.86952	-4.28267	0.86203	-3.99883	0.86841	-3.15092	0.84774	-3.37142
0.8676	-4.33865	0.8606	-4.0832	0.86677	-3.23645	0.84607	-3.4756
0.8657	-4.39618	0.85895	-4.16367	0.8651	-3.32198	0.8444	-3.55647
0.86373	-4.44595	0.85729	-4.23728	0.86336	-3.40579	0.84271	-3.63733
0.86179	-4.49882	0.85562	-4.30758	0.86159	-3.4879	0.84101	-3.71663
0.8598	-4.54702	0.85395	-4.3772	0.85981	-3.57171	0.83933	-3.79594
0.8578	-4.59367	0.85226	-4.45079	0.85807	-3.65553	0.83764	-3.87369
0.85575	-4.63566	0.85053	-4.52489	0.85633	-3.73251	0.83589	-3.94678
0.85368	-4.67454	0.8488	-4.58876	0.8545	-3.8129	0.83418	-4.01987
0.85161	-4.71497	0.84704	-4.64507	0.85259	-3.89159	0.83244	-4.08984
0.84957	-4.75695	0.84528	-4.70183	0.85069	-3.96685	0.83068	-4.15982
0.84746	-4.79272	0.84349	-4.75847	0.84879	-4.04382	0.82893	-4.22669
0.84536	-4.82848	0.84165	-4.81475	0.84688	-4.11567	0.82714	-4.28889
0.84327	-4.86581	0.8398	-4.86857	0.84495	-4.18751	0.82534	-4.34953
0.84111	-4.89535	0.83793	-4.91164	0.84292	-4.25764	0.82353	-4.40863
0.83897	-4.92801	0.83603	-4.95234	0.84087	-4.32264	0.82168	-4.46461
0.83678	-4.95444	0.8341	-4.99409	0.83882	-4.38422	0.81979	-4.51748
0.8346	-4.98243	0.83218	-5.03812	0.8368	-4.44751	0.81792	-4.57035
0.8324	-5.00731	0.8302	-5.08183	0.83478	-4.50909	0.81603	-4.61855
0.8302	-5.03375	0.8282	-5.1095	0.8326	-4.56725	0.81412	-4.66365
0.828	-5.05863	0.82618	-5.138	0.83043	-4.6237	0.81218	-4.70719
0.82579	-5.08351	0.82413	-5.1681	0.82827	-4.67672	0.81022	-4.74762
0.8236	-5.10995	0.8221	-5.19488	0.82609	-4.72975	0.80826	-4.78961
0.82135	-5.13016	0.82	-5.22108	0.82389	-4.77593	0.80623	-4.82537
0.8191	-5.15038	0.8179	-5.23866	0.82162	-4.82212	0.80421	-4.85959
0.81684	-5.17059	0.81577	-5.25329	0.81932	-4.86146	0.80212	-4.89224
0.81458	-5.18925	0.81362	-5.27257	0.81706	-4.90765	0.80009	-4.92179
0.81234	-5.21102	0.81145	-5.29719	0.81485	-4.94186	0.79796	-4.94978
0.81003	-5.22502	0.80928	-5.31825	0.81261	-4.97949	0.79586	-4.97777
0.80775	-5.24212	0.80711	-5.33134	0.81029	-5.0137	0.79373	-5.00576
0.80547	-5.25923	0.80488	-5.33731	0.80791	-5.04449	0.79156	-5.02753
0.80318	-5.27478	0.80266	-5.35229	0.80561	-5.07357	0.78938	-5.05085
0.80085	-5.28722	0.80042	-5.36913	0.80333	-5.10436	0.78722	-5.07107
0.79857	-5.30433	0.79816	-5.38361	0.80103	-5.12831	0.78499	-5.08973
0.79625	-5.31677	0.79594	-5.39261	0.79867	-5.15567	0.7828	-5.11306
0.79395	-5.33232	0.79367	-5.39837	0.79628	-5.1762	0.78054	-5.13016
0.79163	-5.34476	0.79139	-5.40913	0.79395	-5.20015	0.77832	-5.14727
0.78931	-5.3572	0.78912	-5.42644	0.79167	-5.22067	0.77606	-5.16437
0.78697	-5.36808	0.78686	-5.44373	0.78939	-5.2412	0.7738	-5.18303
0.78458	-5.3743	0.78451	-5.45652	0.78707	-5.2566	0.7715	-5.19236
0.78223	-5.38363	0.78223	-5.46172	0.78468	-5.27541	0.76923	-5.20947
0.77998	-5.40385	0.77994	-5.46428	0.78226	-5.29081	0.76692	-5.22502
0.77763	-5.41318	0.77762	-5.47633	0.77994	-5.30449	0.76461	-5.23746
0.77529	-5.42406	0.77532	-5.49138	0.77764	-5.31646	0.76227	-5.25145
0.77295	-5.43495	0.77298	-5.49908	0.77527	-5.33699	0.76002	-5.26234
0.77059	-5.44428	0.77066	-5.50184	0.77286	-5.34725	0.75767	-5.27478
0.76827	-5.45672	0.76835	-5.50315	0.77043	-5.36094	0.75535	-5.28878
0.76587	-5.46138	0.76602	-5.5137	0.76809	-5.3712	0.753	-5.29966
0.76353	-5.47227	0.76371	-5.52643	0.76576	-5.38318	0.75067	-5.31366
0.76114	-5.47693	0.76136	-5.53477	0.7634	-5.39515	0.74833	-5.32299
0.75878	-5.48626	0.759	-5.53564	0.76097	-5.40712	0.746	-5.33076
0.75643	-5.4956	0.75669	-5.53408	0.75851	-5.41397	0.74362	-5.34476
0.75403	-5.50026	0.75432	-5.53604	0.75609	-5.43107	0.74133	-5.35253
0.75169	-5.51115	0.75199	-5.5471	0.75375	-5.43278	0.73891	-5.36342
0.74931	-5.51737	0.74962	-5.55411	0.75138	-5.4516	0.73664	-5.37119
0.7469	-5.52048	0.74724	-5.55994	0.74899	-5.4516	0.73419	-5.37741
0.74456	-5.53136	0.74488	-5.56378	0.74659	-5.46357	0.73186	-5.38519
0.74219	-5.53914	0.74254	-5.56742	0.74418	-5.46699	0.72945	-5.39607
0.73982	-5.54691	0.74014	-5.57875	0.74185	-5.47555	0.72709	-5.40074
0.73741	-5.55002	0.73779	-5.58707	0.73949	-5.4841	0.72472	-5.41007
0.73504	-5.5578	0.7354	-5.58851	0.73706	-5.49607	0.72239	-5.41473
0.73265	-5.56246	0.73309	-5.5855	0.73459	-5.49949	0.71998	-5.42873
0.73025	-5.56713	0.73068	-5.59065	0.7322	-5.51147	0.71764	-5.43184
0.72785	-5.57179	0.7283	-5.59794	0.72982	-5.51147	0.7152	-5.43806
0.72551	-5.58268	0.7259	-5.60499	0.72745	-5.52686	0.7129	-5.44272
0.7231	-5.58579	0.72355	-5.61009	0.72506	-5.52686	0.71046	-5.45205
0.72076	-5.59667	0.72117	-5.61411	0.72265	-5.53712	0.70811	-5.45827
0.71835	-5.59978	0.71882	-5.61825	0.72025	-5.54226	0.70571	-5.4676
0.71598	-5.60756	0.71646	-5.62152	0.71784	-5.55423	0.70338	-5.47538
0.71355	-5.60911	0.71407	-5.62709	0.71545	-5.55594	0.70095	-5.4816
0.71117	-5.61533	0.71169	-5.62923	0.71303	-5.56449	0.69859	-5.48782
0.70879	-5.62155	0.7093	-5.63221	0.71062	-5.56449	0.69615	-5.49249
0.70641	-5.62777	0.7069	-5.63688	0.70822	-5.57818	0.69383	-5.49715
0.70398	-5.62933	0.70454	-5.64088	0.70582	-5.57818	0.69139	-5.50493
0.70164	-5.64021	0.70217	-5.64617	0.70343	-5.58844	0.68904	-5.5127
0.69929	-5.64954	0.69979	-5.6549	0.70107	-5.58844	0.6866	-5.51892
0.69689	-5.65421	0.69739	-5.66449	0.69872	-5.5987	0.68425	-5.52359
0.69446	-5.65576	0.69503	-5.6695	0.69633	-5.59528	0.68178	-5.53136
0.69206	-5.66043	0.69262	-5.67217	0.69391	-5.60726	0.67944	-5.53447
0.68961	-5.65887	0.69023	-5.67141	0.69146	-5.60726	0.677	-5.54069
0.68727	-5.66976	0.68781	-5.67753	0.68908	-5.61752	0.67465	-5.54225
0.68483	-5.66976	0.68543	-5.68214	0.68668	-5.61581	0.6722	-5.54847
0.68243	-5.67442	0.68302	-5.68257	0.68424	-5.62778	0.66986	-5.55158
0.68005	-5.68064	0.68065	-5.6827	0.6818	-5.62778	0.66742	-5.55935
0.67762	-5.6822	0.67824	-5.68651	0.6794	-5.63634	0.66506	-5.56246
0.67524	-5.68842	0.67584	-5.68902	0.67698	-5.63463	0.6626	-5.56713
0.67286	-5.69464	0.67348	-5.69616	0.67461	-5.64489	0.66025	-5.5749
0.67044	-5.69775	0.67107	-5.70121	0.67221	-5.64147	0.65778	-5.57801
0.66805	-5.70241	0.66869	-5.70902	0.66985	-5.65515	0.65546	-5.58423
0.6656	-5.70241	0.66627	-5.70842	0.6674	-5.65515	0.65302	-5.58734
0.66324	-5.71019	0.66386	-5.70924	0.66497	-5.66541	0.65067	-5.59045
0.66082	-5.7133	0.66145	-5.71456	0.66258	-5.66199	0.6482	-5.59356
0.65844	-5.71952	0.65904	-5.72148	0.6602	-5.67397	0.64587	-5.59667
0.656	-5.71952	0.65666	-5.72374	0.65778	-5.67055	0.64339	-5.60289
0.65356	-5.71952	0.65425	-5.72429	0.65534	-5.6791	0.64103	-5.606
0.65119	-5.7273	0.65187	-5.7272	0.65293	-5.68081	0.6386	-5.61222
0.64875	-5.7273	0.64946	-5.73108	0.65053	-5.69278	0.63627	-5.61533
0.64632	-5.72885	0.64709	-5.73776	0.64815	-5.68765	0.63378	-5.62311
0.64394	-5.73507	0.64468	-5.73955	0.64572	-5.6962	0.63142	-5.62622
0.64153	-5.73818	0.64225	-5.73597	0.64325	-5.69449	0.62896	-5.62777
0.63907	-5.73663	0.63984	-5.73892	0.64083	-5.70476	0.62661	-5.63088
0.6367	-5.7444	0.63745	-5.73979	0.6384	-5.70305	0.62415	-5.63555
0.63426	-5.7444	0.63505	-5.74324	0.63599	-5.71844	0.62185	-5.64021
0.63185	-5.74751	0.63261	-5.74474	0.63357	-5.71502	0.61938	-5.64021
0.62944	-5.75062	0.63021	-5.73986	0.63108	-5.72186	0.617	-5.64488
0.62705	-5.75684	0.6278	-5.73707	0.62861	-5.71844	0.61453	-5.64799
0.62463	-5.7584	0.6254	-5.74351	0.62623	-5.72699	0.61216	-5.65265
0.62217	-5.75684	0.62299	-5.75453	0.62389	-5.71844	0.60964	-5.65576
0.61976	-5.75995	0.62057	-5.76009	0.6215	-5.73555	0.60736	-5.65732
0.61739	-5.76773	0.61816	-5.75548	0.61902	-5.73042	0.60487	-5.66043
0.61496	-5.76928	0.61571	-5.75292	0.61655	-5.74239	0.60254	-5.66043
0.61258	-5.7755	0.61335	-5.75318	0.61411	-5.74068	0.60008	-5.6682
0.61013	-5.77395	0.61095	-5.76195	0.61176	-5.74923	0.59772	-5.67287
0.60771	-5.77706	0.60851	-5.76511	0.60935	-5.74239	0.59521	-5.67287
0.60526	-5.7755	0.60607	-5.76524	0.60691	-5.75436	0.59288	-5.67287
0.60283	-5.77706	0.60369	-5.76078	0.60442	-5.75265	0.59042	-5.67909
0.6004	-5.77861	0.60128	-5.76221	0.60199	-5.76292	0.58807	-5.6822
0.59807	-5.7895	0.59888	-5.77048	0.59963	-5.75949	0.5856	-5.68686
0.59562	-5.7895	0.59647	-5.77522	0.59723	-5.77147	0.58327	-5.68997
0.59318	-5.7895	0.59404	-5.7743	0.59478	-5.76463	0.58076	-5.69153
0.59074	-5.7895	0.59163	-5.77087	0.59231	-5.77318	0.5784	-5.69464
0.58831	-5.79105	0.58924	-5.7756	0.58991	-5.76805	0.57591	-5.6993
0.5859	-5.79416	0.58681	-5.78251	0.58754	-5.78344	0.57361	-5.70086
0.58348	-5.79572	0.58441	-5.78264	0.5851	-5.7766	0.57111	-5.70552
0.58103	-5.79572	0.58199	-5.77998	0.58263	-5.78515	0.56874	-5.70708
0.57864	-5.80038	0.57956	-5.77536	0.58015	-5.78002	0.56625	-5.70864
0.57622	-5.80349	0.57714	-5.77662	0.57772	-5.79199	0.56392	-5.71019
0.57378	-5.80349	0.57469	-5.78286	0.57533	-5.78857	0.56145	-5.71019
0.57139	-5.80816	0.57224	-5.78654	0.57293	-5.79884	0.5591	-5.70864
0.56894	-5.80816	0.56986	-5.78278	0.57045	-5.79371	0.55661	-5.71486
0.56655	-5.81282	0.56742	-5.77887	0.56797	-5.80397	0.55426	-5.71486
0.56413	-5.81593	0.56502	-5.77985	0.56554	-5.79713	0.55176	-5.71952
0.56166	-5.81282	0.56259	-5.78301	0.56313	-5.80739	0.54941	-5.72108
0.55922	-5.81282	0.56023	-5.7847	0.5607	-5.80055	0.54691	-5.72885
0.55684	-5.81904	0.5578	-5.78669	0.55828	-5.8091	0.54454	-5.73041
0.55435	-5.81438	0.55537	-5.78794	0.55585	-5.80397	0.54206	-5.73196
0.55197	-5.8206	0.55296	-5.79131	0.55344	-5.81594	0.53972	-5.73507
0.54952	-5.81904	0.55057	-5.7884	0.55097	-5.8091	0.53722	-5.73974
0.54712	-5.82371	0.54816	-5.79059	0.54855	-5.81765	0.53486	-5.74285
0.54463	-5.81904	0.54573	-5.79326	0.54614	-5.81081	0.53235	-5.7444
0.54224	-5.82371	0.54327	-5.79951	0.54375	-5.82278	0.53002	-5.74285
0.53978	-5.82215	0.54085	-5.80348	0.54135	-5.81765	0.52753	-5.7444
0.53738	-5.82682	0.53842	-5.80501	0.53892	-5.82792	0.52518	-5.74596
0.53491	-5.82371	0.53604	-5.80536	0.53649	-5.82278	0.52269	-5.75218
0.53247	-5.82371	0.53358	-5.80781	0.53407	-5.82963	0.52031	-5.75062
0.53004	-5.82526	0.53114	-5.80921	0.53164	-5.8245	0.51783	-5.75062
0.52763	-5.82837	0.52873	-5.8068	0.52918	-5.83305	0.51546	-5.75373
0.52522	-5.83148	0.5263	-5.80482	0.52672	-5.82792	0.51298	-5.75529
0.52282	-5.83615	0.52385	-5.80497	0.52428	-5.83476	0.5106	-5.75373
0.52036	-5.83459	0.52147	-5.80446	0.52183	-5.83305	0.50814	-5.75995
0.51798	-5.84081	0.51902	-5.80154	0.51936	-5.83989	0.50576	-5.75995
0.51545	-5.83148	0.5166	-5.80332	0.51694	-5.82963	0.50322	-5.76151
0.51304	-5.83459	0.51419	-5.80289	0.51449	-5.83989	0.50088	-5.76462
0.51063	-5.8377	0.51176	-5.80008	0.51202	-5.83476	0.49839	-5.76617
0.5082	-5.83926	0.50932	-5.79425	0.50952	-5.84502	0.49604	-5.76617
0.50576	-5.83926	0.50692	-5.79225	0.50706	-5.83647	0.49352	-5.77084
0.50335	-5.84237	0.50448	-5.79713	0.50467	-5.84502	0.49116	-5.77084
0.50085	-5.83615	0.50209	-5.80519	0.5023	-5.83818	0.48865	-5.7755
0.49849	-5.84548	0.49966	-5.80312	0.49984	-5.85015	0.48632	-5.77706
0.49604	-5.84392	0.49722	-5.79452	0.49732	-5.84502	0.48383	-5.77706
0.49364	-5.84859	0.49478	-5.79418	0.49488	-5.857	0.4815	-5.77706
0.49117	-5.84548	0.49238	-5.80145	0.4925	-5.84844	0.47898	-5.78172
0.48876	-5.84859	0.48994	-5.8109	0.49015	-5.85528	0.4766	-5.78172
0.48635	-5.8517	0.48753	-5.81004	0.4877	-5.85015	0.47411	-5.78483
0.48388	-5.84859	0.48507	-5.80671	0.48523	-5.857	0.47173	-5.78328
0.48148	-5.85325	0.48265	-5.80927	0.48281	-5.84844	0.46921	-5.78483
0.47905	-5.85481	0.48023	-5.81811	0.48046	-5.86042	0.46688	-5.78794
0.47661	-5.85481	0.47779	-5.82041	0.47804	-5.85186	0.46436	-5.78794
0.47418	-5.85636	0.47537	-5.81707	0.47556	-5.86042	0.462	-5.7895
0.47171	-5.85325	0.47294	-5.81549	0.47311	-5.85528	0.45951	-5.79105
0.46927	-5.85325	0.4705	-5.8191	0.4707	-5.85871	0.4571	-5.79105
0.46684	-5.85481	0.46807	-5.82621	0.46833	-5.85186	0.4546	-5.79261
0.46442	-5.85636	0.46568	-5.82667	0.46589	-5.85871	0.45222	-5.79727
0.46199	-5.85792	0.46324	-5.82607	0.46344	-5.85357	0.44973	-5.79727
0.45953	-5.85636	0.46082	-5.82165	0.46096	-5.86042	0.44735	-5.80038
0.45712	-5.85947	0.45838	-5.82437	0.45854	-5.85357	0.44485	-5.80038
0.45468	-5.85947	0.45593	-5.82685	0.45612	-5.85871	0.44245	-5.79883
0.45227	-5.86258	0.45347	-5.83333	0.45374	-5.85186	0.43995	-5.79727
0.4498	-5.85947	0.45106	-5.83989	0.45137	-5.857	0.43755	-5.80038
0.44742	-5.86569	0.44865	-5.84038	0.44893	-5.85357	0.43508	-5.80349
0.44496	-5.86414	0.44621	-5.83375	0.44642	-5.86042	0.4327	-5.80349
0.44252	-5.86414	0.44378	-5.82957	0.44394	-5.85871	0.43024	-5.80505
0.44006	-5.86258	0.44137	-5.8312	0.44152	-5.86555	0.42786	-5.80816
0.43765	-5.86569	0.43893	-5.83265	0.43909	-5.85871	0.42536	-5.80816
0.43521	-5.86569	0.43649	-5.82926	0.43662	-5.86555	0.42298	-5.80816
0.43277	-5.86569	0.43409	-5.82633	0.43415	-5.86042	0.42049	-5.81282
0.4303	-5.86258	0.43163	-5.82905	0.43173	-5.86555	0.4181	-5.81127
0.42791	-5.8688	0.42922	-5.83345	0.42933	-5.86042	0.41561	-5.81438
0.42547	-5.8688	0.42678	-5.83493	0.4269	-5.86555	0.41322	-5.81438
0.42305	-5.87036	0.42437	-5.83406	0.42445	-5.86042	0.41073	-5.81749
0.42059	-5.8688	0.42191	-5.83292	0.422	-5.86555	0.40833	-5.81593
0.41818	-5.87191	0.4195	-5.83486	0.41958	-5.86042	0.40585	-5.81904
0.41571	-5.8688	0.41708	-5.83861	0.41717	-5.86213	0.40342	-5.8206
0.41327	-5.8688	0.41463	-5.83837	0.41473	-5.86042	0.40096	-5.8206
0.41082	-5.8688	0.41219	-5.83568	0.41226	-5.86555	0.39857	-5.8206
0.40841	-5.87191	0.40974	-5.83611	0.40983	-5.86042	0.39608	-5.81904
0.40597	-5.87191	0.40734	-5.83665	0.40739	-5.86555	0.39369	-5.82371
0.40353	-5.87191	0.40487	-5.83764	0.40496	-5.85871	0.39118	-5.8206
0.40109	-5.87191	0.40247	-5.83634	0.4025	-5.86384	0.38879	-5.82526
0.39868	-5.87502	0.39999	-5.83767	0.40007	-5.85871	0.3863	-5.8206
0.3962	-5.87191	0.3976	-5.83621	0.39762	-5.86384	0.3839	-5.82682
0.39379	-5.87502	0.39519	-5.83089	0.39513	-5.86042	0.38143	-5.82993
0.3914	-5.87969	0.39272	-5.82548	0.39263	-5.86213	0.37901	-5.82682
0.38897	-5.88124	0.39026	-5.82059	0.39015	-5.85871	0.37653	-5.82526
0.38654	-5.8828	0.38784	-5.81761	0.38768	-5.86213	0.37412	-5.82682
0.38411	-5.88435	0.3854	-5.81404	0.3852	-5.857	0.37164	-5.82682
0.38163	-5.87969	0.383	-5.8129	0.38275	-5.85871	0.36921	-5.83148
0.37922	-5.8828	0.38059	-5.8127	0.38031	-5.85528	0.36674	-5.83459
0.37676	-5.88124	0.37812	-5.81221	0.37786	-5.85871	0.36433	-5.83148
0.37436	-5.88591	0.37569	-5.81149	0.37541	-5.85528	0.36185	-5.83304
0.37194	-5.88746	0.37327	-5.81094	0.37297	-5.857	0.35943	-5.83459
0.36948	-5.88591	0.37082	-5.81035	0.37052	-5.85528	0.35697	-5.83459
0.36705	-5.88746	0.36838	-5.80994	0.36807	-5.857	0.35455	-5.83459
0.36458	-5.88435	0.36596	-5.80922	0.36562	-5.85528	0.35209	-5.83615
0.36216	-5.88591	0.36348	-5.80894	0.36318	-5.85871	0.34968	-5.83304
0.35972	-5.88591	0.36106	-5.80829	0.36073	-5.85186	0.34718	-5.83459
0.35729	-5.88746	0.35865	-5.80814	0.35829	-5.85357	0.34475	-5.8377
0.35485	-5.88746	0.35622	-5.808	0.35585	-5.85015	0.34228	-5.83926
0.35242	-5.88902	0.35378	-5.8081	0.35341	-5.85015	0.33984	-5.83926
0.34998	-5.88902	0.35132	-5.80779	0.35096	-5.84844	0.33738	-5.8377
0.34757	-5.89213	0.34891	-5.8079	0.34852	-5.85015	0.33495	-5.84081
0.34513	-5.89213	0.34646	-5.80758	0.34608	-5.84844	0.3325	-5.83926
0.34268	-5.89213	0.34404	-5.8074	0.34363	-5.85186	0.33009	-5.84237
0.34023	-5.89057	0.3416	-5.80744	0.34119	-5.84673	0.3276	-5.84237
0.33782	-5.89368	0.33916	-5.80762	0.33875	-5.84673	0.32516	-5.84237
0.33536	-5.89213	0.33675	-5.80743	0.33631	-5.84502	0.3227	-5.84548
0.33299	-5.8999	0.33432	-5.80776	0.33387	-5.84673	0.32027	-5.84703
0.33049	-5.89368	0.3319	-5.80767	0.33143	-5.84502	0.31782	-5.84859
0.32809	-5.89835	0.32949	-5.808	0.32899	-5.84331	0.31536	-5.8517
0.32562	-5.89524	0.32703	-5.80789	0.32655	-5.8416	0.3129	-5.85014
0.32321	-5.89835	0.3246	-5.80818	0.32411	-5.84331	0.31048	-5.8517
0.32074	-5.89524	0.32216	-5.80814	0.32167	-5.83818	0.30799	-5.8517
0.31831	-5.89679	0.31969	-5.80821	0.31923	-5.83818	0.30555	-5.84859
0.31587	-5.89679	0.31725	-5.80792	0.31678	-5.83647	0.30309	-5.84859
0.31349	-5.90301	0.31484	-5.8078	0.31434	-5.83818	0.30067	-5.8517
0.31103	-5.90146	0.31241	-5.80722	0.31189	-5.83305	0.29818	-5.85325
0.30864	-5.90612	0.30997	-5.80728	0.30945	-5.83134	0.29572	-5.85325
0.30618	-5.90457	0.30754	-5.80712	0.30701	-5.83134	0.29328	-5.85481
0.30374	-5.90457	0.3051	-5.80768	0.30457	-5.82963	0.29082	-5.85481
0.3013	-5.90457	0.30268	-5.80805	0.30214	-5.82621	0.28835	-5.85636
0.29886	-5.90457	0.30025	-5.8086	0.2997	-5.82621	0.28591	-5.85792
0.29641	-5.90457	0.29779	-5.80869	0.29726	-5.8245	0.28345	-5.85636
0.29399	-5.90612	0.29537	-5.80937	0.29483	-5.8245	0.28101	-5.85792
0.29155	-5.90612	0.29294	-5.80964	0.29239	-5.82278	0.27855	-5.85947
0.28915	-5.91079	0.2905	-5.81028	0.28995	-5.82278	0.27611	-5.85947
0.28671	-5.91079	0.28806	-5.8108	0.28751	-5.82107	0.27366	-5.85947
0.28431	-5.91545	0.28563	-5.81139	0.28508	-5.81936	0.2712	-5.86103
0.28188	-5.91701	0.28322	-5.81202	0.28264	-5.81594	0.26873	-5.86414
0.27946	-5.91856	0.28078	-5.81288	0.28021	-5.81423	0.26627	-5.86414
0.27707	-5.92479	0.27834	-5.81346	0.27777	-5.81252	0.26381	-5.86414
0.27462	-5.92323	0.27593	-5.81416	0.27534	-5.8091	0.26134	-5.86725
0.27222	-5.9279	0.27347	-5.81469	0.2729	-5.81081	0.25891	-5.86569
0.26981	-5.93101	0.27106	-5.8157	0.27047	-5.80739	0.25644	-5.8688
0.26737	-5.93101	0.26863	-5.81639	0.26804	-5.8091	0.25402	-5.87036
0.26494	-5.93256	0.26619	-5.81699	0.2656	-5.80739	0.25156	-5.87036
0.26251	-5.93412	0.2638	-5.81793	0.26317	-5.80568	0.2491	-5.87502
0.2601	-5.93723	0.26134	-5.81913	0.26074	-5.80055	0.24662	-5.87347
0.25773	-5.945	0.25891	-5.82045	0.25831	-5.80397	0.2442	-5.87502
0.25529	-5.945	0.25647	-5.82206	0.25588	-5.80226	0.24175	-5.87502
0.25288	-5.94811	0.25401	-5.82408	0.25346	-5.80397	0.23932	-5.87347
0.25044	-5.94811	0.25159	-5.82621	0.25104	-5.79884	0.23683	-5.87502
0.24804	-5.95278	0.24918	-5.82849	0.24862	-5.79884	0.23439	-5.87813
0.24561	-5.95433	0.24677	-5.83091	0.2462	-5.79713	0.23194	-5.88124
0.2432	-5.95744	0.24435	-5.83334	0.24378	-5.80055	0.22953	-5.88435
0.24078	-5.959	0.24194	-5.83596	0.24137	-5.79884	0.22707	-5.88746
0.23844	-5.96988	0.2395	-5.83837	0.23895	-5.80226	0.22466	-5.88746
0.23601	-5.97144	0.23709	-5.84082	0.23653	-5.79713	0.22217	-5.89057
0.23364	-5.97921	0.23466	-5.84317	0.23411	-5.80397	0.21979	-5.89213
0.23119	-5.97766	0.23227	-5.84539	0.23169	-5.79884	0.2173	-5.89679
0.22885	-5.98854	0.22984	-5.84744	0.22927	-5.80226	0.21489	-5.89835
0.22641	-5.98854	0.22742	-5.84916	0.22684	-5.79884	0.21242	-5.8999
0.22401	-5.99321	0.225	-5.8506	0.22442	-5.80226	0.21001	-5.90301

## Sheet: Fig. 5b
Catalyst diameter （nm）	E1/2 (V vs. RHE)	Jk (mA cm-2)
70	0.91	24.88
130	0.89	22
250	0.871	12.29
350	0.856	6.05

## Sheet: Fig.5c
Potential （V） Current density （mA/cm2）	Ni-SAC-70	Potential （V）	Ni-SAC-130	Potential （V）	Ni-SAC-250	Potential （V）	Ni-SAC-350
0.02163	-4.98469	0.02058	-3.50721	0.03276	-5.9837	0.02017	-3.54697
0.0189	-4.63337	0.01795	-3.28928	0.02992	-5.53562	0.01755	-3.2998
0.01615	-4.26704	0.01531	-3.06683	0.02708	-5.07727	0.01493	-3.07332
0.0134	-3.89415	0.01269	-2.85769	0.02423	-4.61538	0.01231	-2.84139
0.01066	-3.53692	0.01007	-2.66305	0.02139	-4.15704	0.00969	-2.5949
0.00794	-3.20007	0.00746	-2.46466	0.01855	-3.71077	0.00708	-2.36971
0.00523	-2.86951	0.00483	-2.25589	0.01574	-3.28703	0.00448	-2.15716
0.00251	-2.53648	0.00221	-2.05289	0.01295	-2.88747	0.00187	-1.931
-0.000194614	-2.21854	-0.000389388	-1.87023	0.01018	-2.5129	-0.000733429	-1.7205
-0.00287	-1.93544	-0.00297	-1.70878	0.00743	-2.16147	-0.00332	-1.53997
-0.00552	-1.6818	-0.00556	-1.54789	0.00469	-1.83189	-0.0059	-1.35359
-0.00816	-1.44021	-0.00814	-1.38488	0.00198	-1.52627	-0.00847	-1.17767
-0.01079	-1.21392	-0.01071	-1.24198	-0.000701925	-1.24817	-0.01101	-1.0429
-0.01339	-1.02629	-0.01325	-1.1302	-0.00336	-1.00685	-0.01355	-0.91832
-0.01595	-0.88783	-0.01576	-1.04585	-0.00597	-0.80938	-0.01608	-0.79995
-0.01847	-0.78867	-0.01827	-0.9687	-0.00854	-0.66269	-0.01857	-0.72584
-0.02097	-0.71388	-0.02077	-0.90038	-0.01106	-0.57501	-0.02105	-0.67667
-0.02345	-0.67403	-0.02325	-0.85916	-0.01353	-0.54645	-0.02353	-0.63539
-0.02587	-0.69124	-0.02569	-0.86036	-0.01594	-0.5771	-0.02597	-0.63955
-0.02825	-0.76951	-0.0281	-0.8941	-0.01831	-0.66363	-0.02838	-0.68253
-0.03059	-0.89724	-0.0305	-0.94122	-0.02062	-0.80316	-0.03078	-0.73588
-0.03289	-1.06283	-0.03288	-1.01009	-0.02289	-1.00386	-0.03314	-0.83359
-0.03531	-1.09027	-0.03531	-1.02645	-0.0253	-1.0385	-0.03555	-0.87762
-0.03775	-1.09536	-0.03773	-1.05603	-0.02773	-1.05001	-0.03799	-0.86971
-0.04017	-1.11313	-0.04014	-1.08482	-0.03016	-1.06934	-0.04044	-0.87135
-0.0426	-1.13312	-0.04259	-1.08043	-0.03257	-1.09546	-0.04286	-0.89994
-0.04504	-1.13293	-0.04505	-1.05338	-0.03499	-1.12265	-0.04531	-0.89036
-0.04749	-1.1168	-0.0475	-1.04287	-0.03742	-1.14209	-0.04776	-0.87405
-0.04994	-1.11307	-0.04992	-1.06633	-0.03985	-1.14648	-0.05018	-0.89858
-0.05237	-1.1301	-0.05235	-1.08538	-0.04231	-1.13426	-0.05262	-0.90382
-0.05479	-1.14559	-0.0548	-1.07358	-0.04476	-1.11466	-0.05508	-0.87624
-0.05724	-1.13716	-0.05727	-1.04697	-0.04722	-1.0969	-0.05752	-0.88926
-0.0597	-1.12283	-0.05971	-1.04449	-0.04967	-1.08991	-0.05995	-0.90872
-0.06213	-1.1268	-0.06213	-1.07079	-0.05211	-1.09561	-0.0624	-0.88534
-0.06456	-1.14385	-0.06455	-1.09	-0.05453	-1.1134	-0.06484	-0.8832
-0.067	-1.14904	-0.067	-1.07716	-0.05695	-1.13384	-0.06727	-0.90809
-0.06945	-1.1418	-0.06947	-1.05285	-0.05938	-1.15076	-0.06971	-0.89807
-0.07189	-1.1403	-0.07191	-1.05423	-0.06182	-1.1576	-0.07216	-0.88338
-0.07432	-1.15228	-0.07433	-1.08088	-0.06426	-1.15313	-0.0746	-0.90766
-0.07675	-1.16219	-0.07676	-1.09439	-0.06671	-1.14492	-0.07703	-0.91111
-0.0792	-1.16125	-0.07921	-1.07775	-0.06916	-1.13512	-0.07949	-0.88729
-0.08164	-1.15734	-0.08167	-1.05797	-0.0716	-1.13232	-0.08192	-0.90356
-0.08408	-1.15966	-0.0841	-1.06668	-0.07404	-1.13707	-0.08435	-0.92035
-0.08651	-1.16848	-0.08652	-1.09518	-0.07647	-1.15063	-0.0868	-0.90152
-0.08895	-1.17283	-0.08895	-1.1106	-0.0789	-1.16411	-0.08924	-0.90546
-0.09139	-1.17214	-0.0914	-1.0929	-0.08133	-1.1769	-0.09167	-0.92887
-0.09383	-1.17356	-0.09386	-1.07627	-0.08376	-1.18541	-0.09412	-0.91734
-0.09627	-1.17804	-0.09629	-1.08567	-0.08621	-1.18538	-0.09657	-0.90825
-0.09871	-1.18531	-0.09871	-1.11095	-0.08865	-1.18414	-0.09899	-0.9349
-0.10115	-1.18831	-0.10115	-1.12139	-0.09109	-1.18253	-0.10142	-0.93832
-0.10359	-1.18723	-0.1036	-1.10322	-0.09353	-1.18496	-0.10388	-0.91863
-0.10603	-1.18863	-0.10606	-1.09024	-0.09597	-1.19215	-0.1063	-0.93824
-0.10847	-1.19381	-0.10848	-1.11264	-0.0984	-1.20276	-0.10874	-0.9571
-0.1109	-1.19977	-0.11089	-1.14194	-0.10083	-1.21395	-0.11119	-0.93784
-0.11334	-1.20378	-0.11333	-1.15082	-0.10326	-1.22318	-0.11363	-0.944
-0.11578	-1.20813	-0.11579	-1.13067	-0.1057	-1.22947	-0.11605	-0.97231
-0.11822	-1.21225	-0.11824	-1.12121	-0.10814	-1.23422	-0.1185	-0.96161
-0.12066	-1.21506	-0.12066	-1.14115	-0.11057	-1.23796	-0.12094	-0.956
-0.12309	-1.22005	-0.12307	-1.17269	-0.11301	-1.24351	-0.12336	-0.98802
-0.12553	-1.22973	-0.12551	-1.17638	-0.11545	-1.2495	-0.12581	-0.9869
-0.12796	-1.24011	-0.12797	-1.15918	-0.11788	-1.25664	-0.12826	-0.96829
-0.1304	-1.23969	-0.13041	-1.15308	-0.12031	-1.26715	-0.13068	-0.9959
-0.13284	-1.24094	-0.13284	-1.17559	-0.12275	-1.2783	-0.13311	-1.01214
-0.13527	-1.25373	-0.13525	-1.20589	-0.12518	-1.28909	-0.13556	-0.9924
-0.1377	-1.27303	-0.13769	-1.20897	-0.12761	-1.29577	-0.13799	-1.0092
-0.14013	-1.28069	-0.14015	-1.19226	-0.13005	-1.29689	-0.14041	-1.03479
-0.14258	-1.27415	-0.14259	-1.19104	-0.13249	-1.29882	-0.14287	-1.0201
-0.14502	-1.27638	-0.145	-1.22296	-0.13493	-1.30536	-0.14531	-1.02329
-0.14744	-1.30262	-0.14741	-1.25721	-0.13736	-1.31545	-0.14772	-1.05597
-0.14986	-1.32186	-0.14985	-1.26272	-0.13979	-1.32934	-0.15017	-1.05466
-0.15231	-1.31816	-0.1523	-1.25029	-0.14222	-1.34257	-0.15261	-1.04378
-0.15475	-1.3122	-0.15474	-1.25671	-0.14465	-1.35454	-0.15503	-1.07133
-0.15718	-1.33553	-0.15715	-1.29434	-0.14708	-1.36358	-0.15746	-1.08678
-0.15959	-1.36843	-0.15956	-1.32964	-0.14952	-1.36932	-0.15992	-1.07731
-0.16203	-1.37637	-0.162	-1.33142	-0.15196	-1.3752	-0.16235	-1.09433
-0.16447	-1.36893	-0.16444	-1.32274	-0.15439	-1.38322	-0.16477	-1.11566
-0.1669	-1.3832	-0.16687	-1.34061	-0.15682	-1.39525	-0.16721	-1.11255
-0.16931	-1.42024	-0.16927	-1.38576	-0.15925	-1.41231	-0.16965	-1.11853
-0.17174	-1.44264	-0.17168	-1.42346	-0.16167	-1.43204	-0.17207	-1.14236
-0.17418	-1.44028	-0.17412	-1.42874	-0.1641	-1.45313	-0.1745	-1.14914
-0.17661	-1.45038	-0.17656	-1.42981	-0.16652	-1.46974	-0.17694	-1.15147
-0.17902	-1.49059	-0.17897	-1.45893	-0.16895	-1.48269	-0.17937	-1.17458
-0.18143	-1.53186	-0.18137	-1.51191	-0.17139	-1.49223	-0.1818	-1.19034
-0.18386	-1.54537	-0.18377	-1.55854	-0.17382	-1.50363	-0.18424	-1.19635
-0.18629	-1.55194	-0.1862	-1.57516	-0.17625	-1.51647	-0.18667	-1.21223
-0.1887	-1.58984	-0.18863	-1.58729	-0.17867	-1.53691	-0.18909	-1.23042
-0.1911	-1.64647	-0.19103	-1.63508	-0.18109	-1.56007	-0.19152	-1.244
-0.19351	-1.67955	-0.19341	-1.70167	-0.18351	-1.58665	-0.19395	-1.25914
-0.19594	-1.69458	-0.1958	-1.75866	-0.18593	-1.61405	-0.19639	-1.27631
-0.19835	-1.7295	-0.19821	-1.79257	-0.18835	-1.63509	-0.19882	-1.29266
-0.20074	-1.79662	-0.20062	-1.82788	-0.19077	-1.65443	-0.20124	-1.31126
-0.20313	-1.85896	-0.20301	-1.892	-0.1932	-1.67429	-0.20367	-1.33066
-0.20554	-1.89325	-0.20537	-1.98223	-0.19562	-1.69704	-0.20609	-1.34969
-0.20795	-1.9328	-0.20774	-2.05844	-0.19804	-1.72284	-0.20851	-1.37539
-0.21033	-2.00738	-0.21014	-2.11279	-0.20045	-1.75469	-0.21093	-1.40223
-0.2127	-2.09769	-0.21253	-2.17001	-0.20286	-1.79326	-0.21337	-1.42424
-0.21508	-2.16479	-0.21489	-2.25943	-0.20527	-1.83334	-0.21578	-1.45389
-0.21748	-2.21605	-0.21723	-2.37294	-0.20767	-1.87643	-0.2182	-1.48567
-0.21986	-2.29667	-0.21958	-2.48239	-0.21007	-1.91693	-0.22062	-1.51247
-0.22221	-2.40775	-0.22194	-2.57043	-0.21248	-1.95454	-0.22304	-1.54264
-0.22456	-2.50879	-0.2243	-2.66266	-0.21489	-1.99153	-0.22545	-1.58493
-0.22694	-2.5847	-0.22664	-2.78595	-0.2173	-2.03412	-0.22786	-1.62373
-0.22931	-2.67471	-0.22894	-2.93826	-0.21969	-2.0858	-0.23028	-1.65708
-0.23164	-2.80324	-0.23126	-3.08465	-0.22208	-2.1459	-0.23268	-1.70606
-0.23397	-2.9427	-0.23358	-3.21266	-0.22446	-2.21462	-0.23509	-1.75788
-0.23632	-3.0567	-0.2359	-3.35219	-0.22684	-2.28485	-0.2375	-1.79513
-0.23867	-3.16715	-0.23819	-3.52812	-0.22922	-2.35124	-0.2399	-1.84872
-0.24098	-3.31534	-0.24046	-3.72387	-0.23161	-2.41146	-0.24229	-1.91601
-0.24328	-3.49124	-0.24274	-3.90881	-0.234	-2.46789	-0.24469	-1.96918
-0.24559	-3.65272	-0.24503	-4.08016	-0.23639	-2.52799	-0.2471	-2.02289
-0.24791	-3.79742	-0.24731	-4.26709	-0.23877	-2.59822	-0.24948	-2.09603
-0.25021	-3.96831	-0.24955	-4.49583	-0.24114	-2.68614	-0.25186	-2.17107
-0.25248	-4.17953	-0.25177	-4.74431	-0.24349	-2.78717	-0.25425	-2.23763
-0.25474	-4.39034	-0.25401	-4.97685	-0.24583	-2.89634	-0.25663	-2.31633
-0.25703	-4.57995	-0.25625	-5.20127	-0.24818	-3.00641	-0.259	-2.40883
-0.2593	-4.78275	-0.25847	-5.45513	-0.25053	-3.10855	-0.26138	-2.49019
-0.26154	-5.02929	-0.26065	-5.74671	-0.25289	-3.20421	-0.26377	-2.57719
-0.26376	-5.29142	-0.26282	-6.05333	-0.25525	-3.30003	-0.26613	-2.68446
-0.266	-5.53686	-0.26501	-6.34652	-0.2576	-3.40224	-0.26849	-2.79242
-0.26824	-5.78135	-0.26719	-6.63837	-0.25993	-3.52045	-0.27085	-2.89305
-0.27045	-6.06138	-0.26935	-6.96307	-0.26226	-3.65538	-0.2732	-3.00925
-0.27263	-6.3753	-0.27147	-7.3272	-0.26456	-3.80909	-0.27554	-3.13993
-0.27481	-6.68384	-0.27358	-7.70044	-0.26686	-3.96864	-0.27789	-3.25799
-0.27701	-6.97866	-0.27571	-8.05966	-0.26917	-4.12713	-0.28025	-3.38494
-0.27919	-7.29945	-0.27783	-8.42073	-0.27147	-4.27935	-0.28258	-3.5351
-0.28133	-7.66202	-0.27992	-8.8223	-0.27378	-4.42998	-0.2849	-3.68299
-0.28346	-8.03517	-0.28197	-9.26432	-0.27609	-4.58395	-0.28724	-3.82749
-0.2856	-8.39522	-0.28403	-9.7047	-0.27838	-4.75193	-0.28955	-3.9931
-0.28774	-8.7634	-0.28609	-10.1336	-0.28066	-4.9396	-0.29186	-4.17262
-0.28984	-9.17271	-0.28815	-10.5754	-0.28292	-5.147	-0.29417	-4.34305
-0.29192	-9.60597	-0.29016	-11.0612	-0.28516	-5.3726	-0.29648	-4.52536
-0.29401	-10.0344	-0.29215	-11.58	-0.2874	-5.60545	-0.29877	-4.72923
-0.2961	-10.4608	-0.29413	-12.0977	-0.28963	-5.83898	-0.30105	-4.93216
-0.29816	-10.9146	-0.29613	-12.601	-0.29188	-6.06734	-0.30334	-5.13815
-0.3002	-11.4067	-0.29811	-13.1247	-0.29411	-6.29999	-0.30561	-5.36476
-0.30222	-11.9035	-0.30005	-13.694	-0.29634	-6.54321	-0.30787	-5.60093
-0.30426	-12.3929	-0.30197	-14.2913	-0.29855	-6.80365	-0.31013	-5.83595
-0.30628	-12.8994	-0.30389	-14.8858	-0.30074	-7.0873	-0.3124	-6.08396
-0.30827	-13.4431	-0.30581	-15.4729	-0.30292	-7.39	-0.31463	-6.35663
-0.31025	-14.0065	-0.30772	-16.0815	-0.30508	-7.70664	-0.31686	-6.62933
-0.31222	-14.5688	-0.30959	-16.7308	-0.30724	-8.02729	-0.3191	-6.90575
-0.3142	-15.1332	-0.31144	-17.4058	-0.3094	-8.35131	-0.32131	-7.2056
-0.31615	-15.7224	-0.31329	-18.0778	-0.31155	-8.67676	-0.32351	-7.5184
-0.31808	-16.3435	-0.31514	-18.7458	-0.3137	-9.01218	-0.32572	-7.82948
-0.32	-16.9692	-0.31697	-19.443	-0.31583	-9.36356	-0.32791	-8.16023
-0.32193	-17.5863	-0.31877	-20.1775	-0.31795	-9.73204	-0.3301	-8.51104
-0.32384	-18.2276	-0.32055	-20.9241	-0.32005	-10.1196	-0.33227	-8.86285
-0.32572	-18.9039	-0.32234	-21.6646	-0.32214	-10.5252	-0.33444	-9.22284
-0.32759	-19.5962	-0.32413	-22.4116	-0.32421	-10.9394	-0.33659	-9.60808
-0.32946	-20.2842	-0.32588	-23.1889	-0.32628	-11.362	-0.33873	-10.0062
-0.33133	-20.9749	-0.32762	-23.9968	-0.32835	-11.7925	-0.34087	-10.4021
-0.33317	-21.6982	-0.32934	-24.8148	-0.33039	-12.2386	-0.343	-10.8195
-0.33499	-22.4398	-0.33107	-25.6251	-0.33243	-12.696	-0.34511	-11.2609
-0.33682	-23.187	-0.33278	-26.4534	-0.33446	-13.1688	-0.34722	-11.7028
-0.33864	-23.9309	-0.33446	-27.3149	-0.33647	-13.6542	-0.34932	-12.1568
-0.34045	-24.6934	-0.33612	-28.2038	-0.33848	-14.1495	-0.3514	-12.6341
-0.34223	-25.4898	-0.33778	-29.0917	-0.34047	-14.6581	-0.35347	-13.1247
-0.344	-26.3002	-0.33944	-29.981	-0.34245	-15.1829	-0.35554	-13.6181
-0.34576	-27.1192	-0.34109	-30.8886	-0.34442	-15.7227	-0.35759	-14.1331
-0.34753	-27.9364	-0.34271	-31.8188	-0.34637	-16.2804	-0.35964	-14.6677
-0.34927	-28.7797	-0.34432	-32.7662	-0.34831	-16.8541	-0.36167	-15.2029
-0.35099	-29.6477	-0.34592	-33.7217	-0.35024	-17.4365	-0.3637	-15.7535
-0.35272	-30.5127	-0.34752	-34.6802	-0.35216	-18.0285	-0.3657	-16.3285
-0.35444	-31.3828	-0.3491	-35.659	-0.35407	-18.628	-0.3677	-16.9162
-0.35614	-32.2704	-0.35065	-36.6679	-0.35597	-19.2427	-0.3697	-17.5082
-0.35783	-33.1814	-0.35219	-37.6935	-0.35786	-19.8709	-0.37167	-18.1245
-0.35951	-34.0984	-0.35373	-38.7246	-0.35974	-20.5183	-0.37364	-18.7602
-0.36119	-35.0117	-0.35526	-39.7651	-0.36159	-21.1865	-0.3756	-19.3973
-0.36288	-35.9234	-0.35676	-40.8351	-0.36343	-21.8731	-0.37755	-20.048
-0.36453	-36.8721	-0.35824	-41.9224	-0.36525	-22.572	-0.37948	-20.7215
-0.36618	-37.8365	-0.35972	-43.0185	-0.36708	-23.2766	-0.38141	-21.4077
-0.36781	-38.8113	-0.3612	-44.1139	-0.3689	-23.9846	-0.38333	-22.0982
-0.36944	-39.7954	-0.36266	-45.2319	-0.37071	-24.7032	-0.38523	-22.8069
-0.37105	-40.793	-0.36409	-46.3803	-0.37251	-25.4316	-0.38713	-23.5399
-0.37267	-41.7891	-0.3655	-47.5469	-0.37429	-26.1825	-0.38902	-24.2681
-0.37426	-42.8136	-0.36692	-48.7168	-0.37605	-26.955	-0.3909	-25.0126
-0.37584	-43.8514	-0.36834	-49.8771	-0.37779	-27.7469	-0.39276	-25.7809
-0.37741	-44.9007	-0.36974	-51.0613	-0.37953	-28.55	-0.39462	-26.5523
-0.37898	-45.9546	-0.37111	-52.2733	-0.38126	-29.3604	-0.39647	-27.3333
-0.38053	-47.0242	-0.37248	-53.4944	-0.38298	-30.1763	-0.39831	-28.1366
-0.38209	-48.0868	-0.37385	-54.7195	-0.3847	-30.9958	-0.40014	-28.9598
-0.38364	-49.1689	-0.37521	-55.9494	-0.38641	-31.8296	-0.40196	-29.781
-0.38516	-50.2824	-0.37655	-57.1958	-0.38811	-32.6794	-0.40376	-30.6261
-0.38669	-51.3826	-0.37789	-58.452	-0.38979	-33.5462	-0.40555	-31.4867
-0.3882	-52.5007	-0.37922	-59.7122	-0.39145	-34.4311	-0.40734	-32.3531
-0.38972	-53.6108	-0.38057	-60.9584	-0.39311	-35.324	-0.40912	-33.2252
-0.39121	-54.7582	-0.38189	-62.231	-0.39475	-36.2289	-0.41089	-34.1189
-0.39272	-55.8855	-0.38319	-63.5301	-0.39639	-37.1403	-0.41265	-35.0315
-0.39421	-57.0306	-0.38447	-64.8458	-0.39802	-38.0635	-0.41441	-35.9396
-0.39569	-58.1864	-0.38577	-66.1537	-0.39963	-39.0084	-0.41614	-36.8699
-0.39717	-59.3511	-0.38705	-67.4668	-0.40124	-39.9591	-0.41787	-37.8231
-0.39864	-60.5207	-0.38832	-68.8075	-0.40283	-40.9247	-0.41959	-38.7751
-0.4001	-61.7061	-0.38957	-70.1569	-0.40442	-41.8903	-0.42131	-39.7285
-0.40155	-62.8993	-0.39081	-71.5198	-0.406	-42.8678	-0.42302	-40.7039
-0.40299	-64.1126	-0.39205	-72.8939	-0.40758	-43.8581	-0.42472	-41.697
-0.40441	-65.3409	-0.39329	-74.2616	-0.40914	-44.8607	-0.42642	-42.6788
-0.40582	-66.5917	-0.39452	-75.6336	-0.41068	-45.8775	-0.4281	-43.684
-0.40722	-67.8444	-0.39573	-77.035	-0.41221	-46.9161	-0.42977	-44.6996
-0.40862	-69.0954	-0.39695	-78.419	-0.41373	-47.9634	-0.43145	-45.7108
-0.41003	-70.3422	-0.39818	-79.8029	-0.41525	-49.0185	-0.43312	-46.742
-0.41144	-71.5927	-0.39938	-81.2114	-0.41676	-50.0765	-0.43477	-47.7905
-0.41282	-72.8637	-0.40056	-82.6483	-0.41826	-51.1384	-0.43641	-48.8554
-0.41421	-74.1323	-0.40175	-84.0729	-0.41977	-52.2015	-0.43805	-49.917
-0.41559	-75.4214	-0.40297	-85.467	-0.42126	-53.2878	-0.43968	-50.9999
-0.41696	-76.7075	-0.40417	-86.8758	-0.42274	-54.3801	-0.44129	-52.0935
-0.41832	-78.0169	-0.40534	-88.3171	-0.4242	-55.4966	-0.4429	-53.1931
-0.41965	-79.3532	-0.4065	-89.775	-0.42564	-56.6387	-0.44451	-54.2943
-0.42097	-80.7084	-0.40766	-91.2393	-0.42707	-57.7812	-0.44612	-55.398
-0.42229	-82.0615	-0.40882	-92.6878	-0.42851	-58.9185	-0.44772	-56.519
-0.4236	-83.4226	-0.40996	-94.1685	-0.42996	-60.0518	-0.44931	-57.6589
-0.4249	-84.7998	-0.41108	-95.6708	-0.43139	-61.1977	-0.45088	-58.8118
-0.42616	-86.2231	-0.41219	-97.1916	-0.43282	-62.3527	-0.45245	-59.9646
-0.42744	-87.6335	-0.41331	-98.6968	-0.43423	-63.519	-0.45402	-61.1162
-0.42872	-89.0319	-0.41442	-100.204	-0.43565	-64.689	-0.45558	-62.2915
-0.42998	-90.4588	-0.41552	-101.729	-0.43703	-65.8905	-0.45713	-63.467
-0.4312	-91.9283	-0.41663	-103.248	-0.4384	-67.1119	-0.45868	-64.6552
-0.43243	-93.3909	-0.41773	-104.773	-0.43977	-68.3362	-0.46022	-65.8601
-0.43368	-94.8264	-0.41884	-106.285	-0.44114	-69.5541	-0.46174	-67.0717
-0.43492	-96.279	-0.41994	-107.813	-0.44251	-70.7682	-0.46326	-68.3049
-0.43613	-97.7602	-0.42103	-109.345	-0.44391	-71.951	-0.46475	-69.5639
-0.43734	-99.2437	-0.4221	-110.905	-0.4453	-73.1522	-0.46624	-70.8174
-0.43856	-100.723	-0.42319	-112.452	-0.44667	-74.3648	-0.46775	-72.0549
-0.43979	-102.185	-0.42424	-114.027	-0.44802	-75.6085	-0.46924	-73.3206
-0.44101	-103.651	-0.42529	-115.615	-0.44935	-76.873	-0.47074	-74.5757
-0.44219	-105.175	-0.42634	-117.19	-0.45067	-78.1493	-0.47223	-75.8403
-0.44338	-106.691	-0.4274	-118.768	-0.45196	-79.4588	-0.47371	-77.1118
-0.44458	-108.181	-0.42846	-120.342	-0.45327	-80.7424	-0.47517	-78.4044
-0.4458	-109.656	-0.42951	-121.921	-0.45459	-82.0148	-0.47666	-79.6758
-0.44697	-111.191	-0.43052	-123.544	-0.45591	-83.2956	-0.47812	-80.9765
-0.44817	-112.688	-0.43157	-125.134	-0.45722	-84.5816	-0.47954	-82.3186
-0.44938	-114.171	-0.43259	-126.751	-0.45854	-85.8603	-0.481	-83.632
-0.45064	-115.601	-0.43362	-128.356	-0.45981	-87.1902	-0.48246	-84.9413
-0.45183	-117.109	-0.43466	-129.949	-0.46107	-88.53	-0.48389	-86.2837
-0.45301	-118.628	-0.43566	-131.587	-0.46233	-89.8798	-0.4853	-87.6397
-0.45422	-120.118	-0.43663	-133.26	-0.46357	-91.2454	-0.48673	-88.984
-0.45544	-121.594	-0.43761	-134.923	-0.46479	-92.6277	-0.48813	-90.3645
-0.45662	-123.109	-0.43855	-136.633	-0.46605	-93.9822	-0.48953	-91.7498
-0.45778	-124.652	-0.43951	-138.313	-0.46731	-95.3185	-0.49094	-93.1285
-0.45898	-126.155	-0.44051	-139.957	-0.46858	-96.6556	-0.49234	-94.5021
-0.46017	-127.66	-0.44144	-141.675	-0.46983	-98.0055	-0.49371	-95.9198
-0.46135	-129.184	-0.44238	-143.382	-0.47107	-99.3729	-0.49509	-97.3345
-0.46249	-130.754	-0.44332	-145.092	-0.47229	-100.767	-0.49647	-98.7417
-0.46362	-132.335	-0.4443	-146.751	-0.47348	-102.188	-0.4978	-100.206
-0.46479	-133.87	-0.44522	-148.486	-0.47465	-103.636	-0.49917	-101.629
-0.46596	-135.406	-0.44615	-150.199	-0.47584	-105.056	-0.50058	-103.017
-0.46711	-136.959	-0.44709	-151.911	-0.47701	-106.498	-0.50193	-104.453
-0.46823	-138.552	-0.448	-153.649	-0.4782	-107.922	-0.50328	-105.91
-0.46943	-140.06	-0.44887	-155.433	-0.47939	-109.345	-0.50461	-107.38
-0.4706	-141.594	-0.44971	-157.253	-0.48057	-110.789	-0.50592	-108.88
-0.47176	-143.138	-0.45064	-158.975	-0.48173	-112.241	-0.50722	-110.385
-0.47296	-144.626	-0.45154	-160.73	-0.48289	-113.702	-0.50854	-111.871
-0.47422	-146.058	-0.45253	-162.382	-0.48404	-115.17	-0.50989	-113.331
-0.47547	-147.491	-0.45345	-164.114	-0.48513	-116.702	-0.5112	-114.834
-0.47668	-148.976	-0.45433	-165.885	-0.48626	-118.191	-0.5125	-116.343
-0.47788	-150.481	-0.45528	-167.578	-0.48735	-119.739	-0.51385	-117.79
-0.47909	-151.968	-0.45638	-169.111	-0.48849	-121.219	-0.51515	-119.313
-0.48028	-153.476	-0.45736	-170.767	-0.48965	-122.668	-0.51643	-120.842
-0.48147	-154.979	-0.45839	-172.374	-0.49082	-124.117	-0.51775	-122.339
-0.48261	-156.552	-0.45931	-174.103	-0.49201	-125.537	-0.51904	-123.869
-0.48375	-158.124	-0.46025	-175.814	-0.49319	-126.976	-0.52034	-125.383
-0.48486	-159.729	-0.46117	-177.547	-0.49432	-128.472	-0.52164	-126.899
-0.48595	-161.361	-0.46209	-179.276	-0.49543	-129.983	-0.52295	-128.398
-0.48705	-162.974	-0.46301	-181.006	-0.49658	-131.451	-0.52424	-129.921
-0.48815	-164.595	-0.464	-182.659	-0.49768	-132.975	-0.52552	-131.458
-0.48922	-166.25	-0.465	-184.294	-0.49884	-134.439	-0.52687	-132.911
-0.49032	-167.871	-0.466	-185.941	-0.49999	-135.899	-0.52821	-134.386
-0.49144	-169.466	-0.46697	-187.608	-0.50113	-137.385	-0.52953	-135.873
-0.49252	-171.104	-0.46795	-189.272	-0.50224	-138.901	-0.53084	-137.364
-0.49361	-172.738	-0.46894	-190.922	-0.50337	-140.388	-0.53214	-138.876
-0.49474	-174.317	-0.46997	-192.523	-0.50449	-141.896	-0.53342	-140.416
-0.49584	-175.936	-0.47099	-194.139	-0.50559	-143.419	-0.53473	-141.914
-0.497	-177.474	-0.472	-195.776	-0.50666	-144.976	-0.53602	-143.441
-0.49811	-179.082	-0.47294	-197.482	-0.50776	-146.503	-0.5373	-144.983
-0.4992	-180.713	-0.4738	-199.276	-0.50887	-148.012	-0.53858	-146.536
-0.50032	-182.311	-0.47467	-201.061	-0.50997	-149.548	-0.53989	-148.042
-0.50135	-184.013	-0.4756	-202.791	-0.51102	-151.121	-0.54118	-149.566
-0.50247	-185.608	-0.47647	-204.574	-0.51212	-152.651	-0.54245	-151.117
-0.50358	-187.217	-0.47734	-206.358	-0.51325	-154.146	-0.54367	-152.735
-0.50466	-188.857	-0.47812	-208.25	-0.51437	-155.651	-0.54492	-154.309
-0.50572	-190.518	-0.4789	-210.14	-0.51543	-157.211	-0.54613	-155.949
-0.50677	-192.206	-0.47977	-211.928	-0.5165	-158.781	-0.54737	-157.557
-0.50785	-193.839	-0.48073	-213.615	-0.51755	-160.363	-0.5486	-159.16
-0.50894	-195.479	-0.48168	-215.314	-0.51861	-161.93	-0.5498	-160.797
-0.51002	-197.117	-0.48249	-217.163	-0.51967	-163.503	-0.55102	-162.418
-0.51104	-198.831	-0.48343	-218.877	-0.52075	-165.049	-0.55221	-164.082
-0.5122	-200.38	-0.48425	-220.718	-0.52179	-166.643	-0.55337	-165.772
-0.51337	-201.914	-0.48509	-222.536	-0.52281	-168.265	-0.55451	-167.505
-0.51454	-203.446	-0.48599	-224.287	-0.5239	-169.8	-0.55572	-169.149
-0.51567	-205.025	-0.48701	-225.911	-0.52494	-171.391	-0.55698	-170.719
-0.51682	-206.583	-0.48804	-227.517	-0.52596	-173.01	-0.55819	-172.341
-0.51804	-208.058	-0.48888	-229.334	-0.52699	-174.612	-0.5594	-173.982
-0.51915	-209.66	-0.48981	-231.048	-0.52795	-176.295	-0.56063	-175.582
-0.52018	-211.36	-0.49071	-232.811	-0.52895	-177.94	-0.56184	-177.213
-0.52138	-212.867	-0.49179	-234.349	-0.53006	-179.455	-0.56302	-178.889
-0.52264	-214.29	-0.49283	-235.944	-0.53113	-181.008	-0.56425	-180.51
-0.52385	-215.773	-0.49374	-237.692	-0.53228	-182.483	-0.5654	-182.219
-0.52498	-217.355	-0.49458	-239.509	-0.53335	-184.035	-0.56658	-183.885
-0.52614	-218.898	-0.49536	-241.401	-0.53443	-185.587	-0.56778	-185.535
-0.52726	-220.492	-0.49625	-243.171	-0.53551	-187.134	-0.56898	-187.188
-0.52834	-222.134	-0.497	-245.094	-0.53654	-188.739	-0.57024	-188.752
-0.52943	-223.764	-0.49769	-247.085	-0.53753	-190.393	-0.57146	-190.37
-0.53056	-225.345	-0.49844	-249.007	-0.53856	-191.998	-0.5727	-191.97
-0.53175	-226.854	-0.49915	-250.979	-0.53957	-193.633	-0.57398	-193.515
-0.53285	-228.473	-0.49977	-253.047	-0.54058	-195.252	-0.57523	-195.089
-0.53406	-229.96	-0.50045	-255.049	-0.54159	-196.889	-0.57648	-196.666
-0.5354	-231.288	-0.50118	-256.991	-0.54249	-198.639	-0.57765	-198.351
-0.53675	-232.609	-0.50198	-258.86	-0.54341	-200.366	-0.57884	-200.008
-0.53796	-234.089	-0.50285	-260.655	-0.54435	-202.08	-0.58002	-201.682
-0.53916	-235.597	-0.5036	-262.579	-0.54524	-203.845	-0.58119	-203.382
-0.54033	-237.129	-0.50427	-264.591	-0.54604	-205.703	-0.58232	-205.123
-0.54146	-238.706	-0.50488	-266.673	-0.54683	-207.587	-0.58345	-206.857
-0.54261	-240.27	-0.50541	-268.847	-0.5476	-209.483	-0.58457	-208.616
-0.54368	-241.922	-0.5059	-271.071	-0.54838	-211.37	-0.58569	-210.357
-0.54474	-243.588	-0.50638	-273.302	-0.54917	-213.252	-0.58683	-212.09
-0.54585	-245.192	-0.50691	-275.475	-0.54995	-215.138	-0.58799	-213.79
-0.54696	-246.804	-0.50746	-277.626	-0.55077	-216.983	-0.58914	-215.506
-0.54814	-248.32	-0.50798	-279.807	-0.55168	-218.733	-0.5903	-217.208
-0.54925	-249.927	-0.50856	-281.924	-0.55262	-220.432	-0.59151	-218.837
-0.5504	-251.489	-0.50923	-283.939	-0.55358	-222.124	-0.59281	-220.356
-0.55162	-252.957	-0.51006	-285.773	-0.55456	-223.779	-0.59412	-221.85
-0.55287	-254.394	-0.51097	-287.518	-0.55565	-225.324	-0.59551	-223.246
-0.55419	-255.746	-0.51192	-289.21	-0.5568	-226.791	-0.59694	-224.594
-0.55553	-257.075	-0.51285	-290.933	-0.55803	-228.17	-0.59843	-225.866
-0.55695	-258.307	-0.51387	-292.55	-0.55932	-229.481	-0.59998	-227.047
-0.55846	-259.426	-0.51509	-293.94	-0.5607	-230.683	-0.60161	-228.113
-0.5601	-260.397	-0.51635	-295.284	-0.56215	-231.812	-0.60333	-229.078
-0.5617	-261.415	-0.51777	-296.443	-0.56371	-232.816	-0.6051	-229.957
-0.56334	-262.377	-0.51927	-297.507	-0.5654	-233.673	-0.60701	-230.67

## Sheet: Fig.5d
Catalyst diameter （nm）	TOF （h-1）	Overpotential (mV)
70	212.4	294
130	276.48	286
250	133.2	320
350	93.6	338

## Sheet: Fig.5e
Potential （V） Current density （mA/cm2）	Co-SAC-70	Potential （V）	Co-SAC-130	Potential （V）	Co-SAC-250	Potential （V）	Co-SAC-350
1.00305	-0.37345	1.00257	-0.07694	1.00318	-0.44995	1.00259	-0.08041
1.00539	-0.30899	1.005	-0.07003	1.00558	-0.42548	1.00501	-0.06955
1.00777	-0.27186	1.00743	-0.06229	1.00797	-0.39318	1.00743	-0.05655
1.01017	-0.24577	1.00985	-0.05172	1.01037	-0.36746	1.00986	-0.04837
1.01257	-0.22227	1.01227	-0.04044	1.01275	-0.33363	1.01228	-0.04112
1.01501	-0.22327	1.0147	-0.0312	1.01515	-0.30643	1.01471	-0.03173
1.01735	-0.15985	1.01713	-0.02348	1.01753	-0.2725	1.01714	-0.02488
1.01973	-0.1193	1.01956	-0.01477	1.01993	-0.2438	1.01955	-0.01001
1.02212	-0.08922	1.02198	-0.00375	1.02232	-0.21149	1.02197	0.000323337
1.02453	-0.07277	1.0244	0.00714	1.02471	-0.1818	1.0244	0.00847
1.02697	-0.06944	1.02683	0.01532	1.02711	-0.15288	1.02682	0.01856
1.0294	-0.06572	1.02926	0.02203	1.0295	-0.12263	1.02925	0.02604
1.03183	-0.05428	1.03169	0.02995	1.0319	-0.09778	1.03166	0.03987
1.03423	-0.03083	1.03412	0.03945	1.03429	-0.06884	1.03408	0.05057
1.03663	-0.00357	1.03654	0.04783	1.0367	-0.04818	1.03651	0.06115
1.03904	0.01672	1.03898	0.05308	1.0391	-0.02235	1.03892	0.07433
1.04146	0.02483	1.04141	0.05685	1.04151	-0.00603	1.04136	0.07744
1.04391	0.02036	1.04384	0.06187	1.04392	0.01454	1.04379	0.08454
1.04636	0.01715	1.04628	0.06765	1.04634	0.02599	1.04622	0.09094
1.04879	0.02097	1.04871	0.07134	1.04876	0.03911	1.04865	0.09522
1.05121	0.03862	1.05115	0.07155	1.0512	0.04548	1.05108	0.10114
1.05361	0.0615	1.0536	0.07047	1.05363	0.04962	1.05353	0.0977
1.05603	0.07795	1.05603	0.07378	1.05605	0.06236	1.05596	0.10386
1.05846	0.08142	1.05847	0.07725	1.05849	0.06469	1.05838	0.11221
1.06091	0.0745	1.0609	0.08065	1.06091	0.07727	1.06082	0.11426
1.06337	0.06755	1.06334	0.08176	1.06335	0.07878	1.06325	0.11825
1.06581	0.06818	1.06579	0.08134	1.06577	0.09006	1.0657	0.11658
1.06823	0.08081	1.06822	0.08581	1.06821	0.09272	1.06814	0.11453
1.07064	0.10113	1.07066	0.08907	1.07064	0.10153	1.07057	0.12167
1.07305	0.11592	1.07309	0.09081	1.07307	0.10578	1.07302	0.11781
1.07549	0.12061	1.07553	0.0916	1.0755	0.11104	1.07545	0.12149
1.07794	0.11327	1.07797	0.09217	1.07793	0.11809	1.0779	0.11967
1.0804	0.10397	1.08041	0.09728	1.08037	0.12015	1.08035	0.11529
1.08284	0.10108	1.08284	0.10014	1.0828	0.12901	1.08279	0.11507
1.08527	0.11087	1.08528	0.10086	1.08524	0.12862	1.08524	0.11351
1.08768	0.12968	1.08773	0.09904	1.08767	0.13803	1.08767	0.11586
1.0901	0.14433	1.09017	0.09992	1.09011	0.13743	1.09011	0.11879
1.09253	0.14763	1.0926	0.1049	1.09253	0.14618	1.09255	0.11832
1.09499	0.13867	1.09504	0.10943	1.09498	0.14637	1.09499	0.11711
1.09745	0.12863	1.09748	0.10943	1.09741	0.1531	1.09744	0.11396
1.09989	0.12547	1.09992	0.1077	1.09984	0.15544	1.09988	0.11433
1.10232	0.13405	1.10236	0.10953	1.10228	0.15901	1.10232	0.11783
1.10473	0.15179	1.10479	0.11489	1.10471	0.16405	1.10477	0.11126
1.10715	0.16534	1.10723	0.11907	1.10715	0.16396	1.10721	0.11043
1.10959	0.16994	1.10967	0.11857	1.10958	0.17143	1.10966	0.10834
1.11204	0.16221	1.11211	0.11685	1.11203	0.16963	1.1121	0.10912
1.1145	0.15186	1.11455	0.11918	1.11446	0.17791	1.11453	0.11436
1.11695	0.14493	1.11698	0.1249	1.1169	0.17519	1.11697	0.11529
1.11938	0.14948	1.11942	0.12903	1.11933	0.18348	1.11941	0.11654
1.1218	0.1643	1.12186	0.12842	1.12177	0.18138	1.12185	0.11737
1.12422	0.17966	1.1243	0.12678	1.12421	0.18776	1.12428	0.12064
1.12665	0.18792	1.12674	0.12953	1.12665	0.18842	1.12671	0.12912
1.12909	0.18502	1.12917	0.13563	1.12908	0.19117	1.12914	0.13275
1.13155	0.17361	1.13161	0.13973	1.13152	0.19529	1.13158	0.13729
1.13401	0.16464	1.13405	0.1391	1.13396	0.19493	1.13401	0.14084
1.13645	0.16522	1.13649	0.13773	1.13639	0.20135	1.13645	0.14196
1.13887	0.17985	1.13893	0.1407	1.13884	0.19835	1.13889	0.14515
1.14128	0.19635	1.14136	0.14705	1.14126	0.20683	1.14132	0.14853
1.14371	0.20439	1.1438	0.15124	1.14371	0.20303	1.14375	0.15411
1.14616	0.19951	1.14624	0.15086	1.14614	0.2115	1.14619	0.15758
1.14862	0.18724	1.14868	0.14999	1.14859	0.20869	1.14863	0.15743
1.15107	0.17922	1.15112	0.15336	1.15102	0.21475	1.15106	0.16087
1.15351	0.18354	1.15355	0.15974	1.15346	0.21491	1.1535	0.16363
1.15593	0.19883	1.15598	0.1635	1.15589	0.21748	1.15593	0.16993
1.15834	0.21413	1.15843	0.16307	1.15833	0.22125	1.15837	0.17275
1.16078	0.21904	1.16087	0.16301	1.16077	0.22004	1.16081	0.17109
1.16323	0.21175	1.1633	0.16701	1.1632	0.22728	1.16325	0.17461
1.16569	0.19919	1.16573	0.17318	1.16565	0.22351	1.16568	0.17639
1.16814	0.19365	1.16817	0.17652	1.16808	0.23238	1.16811	0.18219
1.17057	0.20291	1.17061	0.17637	1.17053	0.2281	1.17055	0.18433
1.17298	0.22018	1.17305	0.17738	1.17295	0.2362	1.17299	0.1874
1.1754	0.23301	1.17548	0.18193	1.1754	0.23388	1.17542	0.19238
1.17784	0.23292	1.17792	0.18762	1.17783	0.23918	1.17786	0.19406
1.1803	0.22091	1.18035	0.19075	1.18027	0.24028	1.18029	0.20019
1.18276	0.21042	1.18279	0.19125	1.18271	0.24106	1.18272	0.20355
1.1852	0.21078	1.18523	0.19305	1.18514	0.24705	1.18516	0.20614
1.18762	0.22684	1.18767	0.19764	1.18759	0.24441	1.18759	0.21224
1.19003	0.243	1.1901	0.20296	1.19002	0.25281	1.19003	0.21478
1.19246	0.2498	1.19253	0.20616	1.19246	0.24891	1.19247	0.21381
1.19492	0.24118	1.19497	0.20736	1.19489	0.25732	1.1949	0.21699
1.19738	0.22866	1.19741	0.20979	1.19734	0.25443	1.19734	0.21816
1.19983	0.22502	1.19985	0.21452	1.19977	0.26031	1.19977	0.22313
1.20225	0.23537	1.20228	0.21965	1.20221	0.26049	1.20221	0.22552
1.20466	0.25403	1.20471	0.22305	1.20465	0.26274	1.20465	0.22874
1.20709	0.26472	1.20715	0.22476	1.20708	0.26757	1.20708	0.23272
1.20953	0.26297	1.20959	0.22749	1.20953	0.26641	1.20952	0.23408
1.21199	0.25065	1.21202	0.23239	1.21196	0.27357	1.21195	0.238
1.21445	0.24188	1.21446	0.23789	1.2144	0.27108	1.21439	0.24125
1.21689	0.24482	1.21689	0.2416	1.21683	0.27864	1.21682	0.2443
1.2193	0.26013	1.21933	0.2433	1.21927	0.27669	1.21926	0.24887
1.22172	0.27658	1.22177	0.24607	1.22171	0.2825	1.22169	0.25118
1.22414	0.28491	1.2242	0.2516	1.22415	0.2825	1.22413	0.25423
1.22659	0.2811	1.22663	0.2578	1.22658	0.28624	1.22656	0.25828
1.22905	0.26977	1.22906	0.26164	1.22902	0.2898	1.229	0.2616
1.23151	0.26219	1.2315	0.26303	1.23146	0.29054	1.23143	0.26603
1.23394	0.26596	1.23394	0.26584	1.23389	0.29642	1.23387	0.27034
1.23635	0.28362	1.23637	0.27197	1.23633	0.29606	1.2363	0.27297
1.23877	0.30017	1.2388	0.27901	1.23876	0.30327	1.23874	0.27724
1.2412	0.30671	1.24124	0.28323	1.24121	0.30252	1.24117	0.28171
1.24365	0.29934	1.24368	0.28456	1.24364	0.30845	1.2436	0.28521
1.24611	0.28865	1.24611	0.28738	1.24608	0.30837	1.24603	0.29085
1.24856	0.28345	1.24854	0.2939	1.24851	0.31321	1.24847	0.29423
1.25099	0.29094	1.25097	0.30145	1.25095	0.31604	1.25092	0.29048
1.2534	0.30911	1.25341	0.30609	1.25339	0.31806	1.25336	0.28785
1.25582	0.32505	1.25585	0.30765	1.25582	0.32343	1.25582	0.28158
1.25825	0.33113	1.25828	0.31069	1.25826	0.32399	1.25825	0.2884
1.2607	0.32347	1.26071	0.31755	1.26069	0.33132	1.26069	0.28834
1.26316	0.31249	1.26314	0.32559	1.26313	0.33088	1.26312	0.29322
1.26561	0.30984	1.26557	0.33052	1.26556	0.33749	1.26554	0.30584
1.26803	0.32	1.26801	0.33235	1.268	0.33778	1.26797	0.30817
1.27044	0.33888	1.27045	0.33567	1.27044	0.34341	1.27038	0.32448
1.27286	0.35433	1.27288	0.34274	1.27287	0.34558	1.2728	0.33692
1.27529	0.35865	1.27531	0.35112	1.27531	0.34868	1.27522	0.34713
1.27775	0.35115	1.27774	0.35675	1.27774	0.35254	1.27762	0.37092
1.2802	0.34155	1.28018	0.3591	1.28019	0.35056	1.28004	0.3816
1.28265	0.33856	1.28261	0.36259	1.28262	0.35787	1.28244	0.40254
1.28507	0.34945	1.28504	0.36966	1.28506	0.35547	1.28484	0.42582
1.28748	0.36942	1.28747	0.37857	1.28749	0.36368	1.28726	0.4391
1.2899	0.38492	1.2899	0.38488	1.28993	0.36361	1.28964	0.46839
1.29233	0.38954	1.29234	0.38774	1.29236	0.37055	1.29205	0.48704
1.29479	0.38208	1.29477	0.3916	1.2948	0.37437	1.29445	0.50798
1.29724	0.37331	1.2972	0.39885	1.29723	0.37855	1.29684	0.53938
1.29969	0.37214	1.29963	0.40827	1.29966	0.38729	1.29925	0.5546
1.30211	0.38545	1.30206	0.41512	1.3021	0.38964	1.30163	0.58384
1.30451	0.40582	1.30449	0.41842	1.30452	0.40223	1.30403	0.60804
1.30693	0.42151	1.30693	0.42248	1.30696	0.40257	1.30644	0.62577
1.30937	0.42472	1.30936	0.43026	1.30938	0.41634	1.30882	0.65955
1.31182	0.41617	1.31178	0.44025	1.31182	0.41804	1.31123	0.67603
1.31428	0.40803	1.31421	0.44764	1.31424	0.43103	1.31362	0.70138
1.31671	0.40975	1.31665	0.4515	1.31667	0.43646	1.31601	0.7272
1.31913	0.42535	1.31908	0.45618	1.3191	0.44593	1.31843	0.73964
1.32154	0.44676	1.32151	0.46455	1.32152	0.45673	1.32081	0.77029
1.32395	0.46219	1.32393	0.47478	1.32395	0.46311	1.32323	0.78526
1.32639	0.46401	1.32636	0.48234	1.32637	0.4778	1.32564	0.80248
1.32885	0.45417	1.3288	0.48671	1.3288	0.48084	1.32803	0.8263
1.3313	0.44797	1.33123	0.49228	1.33122	0.49783	1.33046	0.83153
1.33373	0.45237	1.33365	0.50149	1.33366	0.5005	1.33287	0.85329
1.33614	0.47139	1.33608	0.51218	1.33607	0.51724	1.33529	0.8632
1.33855	0.49404	1.33851	0.51995	1.3385	0.52216	1.33772	0.86927
1.34097	0.50612	1.34094	0.52448	1.34092	0.53571	1.34013	0.88533
1.34342	0.5032	1.34337	0.5308	1.34335	0.54445	1.34258	0.88145
1.34587	0.4947	1.3458	0.54126	1.34577	0.55463	1.345	0.88934
1.34832	0.49154	1.34822	0.55257	1.3482	0.56711	1.34744	0.89049
1.35074	0.50126	1.35065	0.56051	1.35063	0.57283	1.34989	0.89021
1.35314	0.52628	1.35308	0.56527	1.35304	0.58874	1.35229	0.90886
1.35555	0.54572	1.35551	0.5723	1.35548	0.59208	1.35472	0.91493
1.35798	0.55374	1.35793	0.58373	1.35789	0.60875	1.35715	0.92221
1.36043	0.54815	1.36036	0.59572	1.36033	0.61094	1.35956	0.94001
1.36289	0.54013	1.36278	0.60397	1.36275	0.62563	1.362	0.9402
1.36533	0.54232	1.36522	0.60932	1.36518	0.62976	1.36441	0.9556
1.36774	0.56006	1.36764	0.61699	1.36761	0.64139	1.36683	0.96601
1.37014	0.58533	1.37007	0.6293	1.37004	0.64739	1.36926	0.97077
1.37255	0.60258	1.37249	0.6421	1.37247	0.65531	1.37167	0.98952
1.37499	0.60671	1.37491	0.65114	1.37489	0.66416	1.37411	0.99262
1.37744	0.59917	1.37735	0.6569	1.37733	0.66896	1.37653	1.00459
1.37989	0.59553	1.37977	0.66513	1.37974	0.68351	1.37894	1.01856
1.38232	0.60282	1.38219	0.67819	1.38218	0.68739	1.38138	1.02211
1.38472	0.62687	1.38461	0.69218	1.38459	0.70286	1.38378	1.03975
1.38712	0.65141	1.38704	0.70176	1.38703	0.70695	1.38621	1.04718
1.38954	0.66283	1.38947	0.708	1.38945	0.72181	1.38863	1.05659
1.39199	0.65797	1.3919	0.71699	1.39188	0.72788	1.39105	1.07232
1.39444	0.65312	1.39431	0.73125	1.3943	0.74045	1.39348	1.07763
1.39688	0.657	1.39673	0.74614	1.39672	0.75098	1.39589	1.09218
1.39928	0.67838	1.39916	0.75601	1.39915	0.76013	1.39831	1.10304
1.40168	0.70657	1.40159	0.76294	1.40157	0.77389	1.40074	1.1121
1.40409	0.72309	1.40401	0.77342	1.404	0.77929	1.40315	1.12726
1.40653	0.72431	1.40643	0.78912	1.40641	0.79677	1.40558	1.1356
1.40899	0.71507	1.40884	0.80477	1.40885	0.80002	1.40799	1.14832
1.41143	0.71702	1.41127	0.81488	1.41126	0.8176	1.41041	1.16098
1.41384	0.73694	1.4137	0.82251	1.4137	0.82268	1.41284	1.16979
1.41623	0.76537	1.41612	0.83422	1.41611	0.83835	1.41525	1.1852
1.41864	0.78651	1.41853	0.85119	1.41854	0.84719	1.41767	1.19497
1.42108	0.78869	1.42095	0.86746	1.42096	0.85844	1.42009	1.20691
1.42353	0.78238	1.42337	0.87793	1.42338	0.87272	1.42251	1.22058
1.42597	0.78408	1.4258	0.88665	1.42581	0.87872	1.42493	1.23017
1.42838	0.8006	1.42822	0.90018	1.42822	0.89801	1.42734	1.24509
1.43077	0.83073	1.43063	0.9184	1.43066	0.90162	1.42976	1.2567
1.43318	0.8543	1.43304	0.93528	1.43306	0.92212	1.43218	1.26813
1.4356	0.86499	1.43547	0.94634	1.4355	0.92606	1.43459	1.28328
1.43805	0.85721	1.43789	0.95631	1.43791	0.94482	1.43702	1.29302
1.4405	0.85576	1.44031	0.97171	1.44034	0.95375	1.43943	1.3084
1.44291	0.87228	1.44272	0.9913	1.44275	0.96861	1.44185	1.3216
1.4453	0.90216	1.44513	1.00837	1.44517	0.98259	1.44427	1.33236
1.4477	0.92962	1.44755	1.02013	1.4476	0.99233	1.44668	1.34863
1.45013	0.93958	1.44998	1.03141	1.45001	1.01196	1.4491	1.35944
1.45258	0.93424	1.45239	1.04838	1.45244	1.01859	1.45151	1.37377
1.45502	0.93497	1.4548	1.06921	1.45484	1.0404	1.45393	1.38906
1.45743	0.95076	1.45721	1.08695	1.45728	1.04609	1.45635	1.39936
1.45982	0.98332	1.45963	1.09973	1.45968	1.06743	1.45876	1.41648
1.46222	1.01126	1.46205	1.11248	1.46211	1.07606	1.46118	1.42878
1.46463	1.02535	1.46446	1.13079	1.46452	1.09459	1.46359	1.44216
1.46708	1.02219	1.46687	1.15295	1.46694	1.10778	1.466	1.45892
1.46952	1.02195	1.46928	1.17178	1.46936	1.12256	1.46842	1.46909
1.47194	1.03434	1.4717	1.18586	1.47177	1.14045	1.47083	1.48648
1.47434	1.06326	1.47411	1.20007	1.47419	1.15224	1.47325	1.50052
1.47673	1.09509	1.47652	1.22033	1.4766	1.17272	1.47566	1.51309
1.47913	1.11647	1.47893	1.2439	1.47902	1.18376	1.47807	1.53195
1.48157	1.1223	1.48133	1.2639	1.48143	1.20425	1.48049	1.54237
1.48401	1.11938	1.48375	1.27878	1.48385	1.21692	1.4829	1.55963
1.48644	1.12862	1.48617	1.29506	1.48626	1.23671	1.48531	1.57664
1.48884	1.15437	1.48857	1.31712	1.48868	1.2514	1.48773	1.58739
1.49122	1.18766	1.49097	1.34215	1.49109	1.2698	1.49013	1.60871
1.49362	1.21487	1.49338	1.36341	1.4935	1.28737	1.49255	1.62047
1.49605	1.22581	1.49579	1.38014	1.49592	1.30267	1.49496	1.63681
1.49849	1.22459	1.4982	1.39859	1.49833	1.3222	1.49737	1.65716
1.50092	1.23067	1.50061	1.42271	1.50075	1.33712	1.49979	1.66593
1.50333	1.25083	1.50301	1.44887	1.50315	1.35808	1.50219	1.68906
1.50572	1.28436	1.50541	1.47109	1.50557	1.37239	1.5046	1.70296
1.5081	1.31789	1.50782	1.48935	1.50798	1.39438	1.50702	1.71744
1.51051	1.33757	1.51023	1.51014	1.51039	1.41049	1.50941	1.74134
1.51294	1.34268	1.51263	1.53633	1.5128	1.43031	1.51184	1.75037
1.51538	1.34754	1.51502	1.56422	1.51521	1.44935	1.51424	1.77283
1.5178	1.35823	1.51743	1.5879	1.51762	1.46714	1.51664	1.79135
1.5202	1.38641	1.51984	1.60824	1.52003	1.49058	1.51906	1.80481
1.52258	1.42213	1.52224	1.63154	1.52244	1.50709	1.52145	1.83249
1.52497	1.45639	1.52463	1.66032	1.52484	1.53357	1.52387	1.84417
1.52739	1.46854	1.52703	1.68966	1.52726	1.54904	1.52627	1.86646
1.52982	1.47267	1.52943	1.71516	1.52966	1.57492	1.52866	1.89135
1.53225	1.4802	1.53183	1.7378	1.53207	1.59343	1.53108	1.90452
1.53466	1.49964	1.53423	1.7639	1.53447	1.61911	1.53346	1.93647
1.53704	1.53973	1.53662	1.79503	1.53687	1.64264	1.53587	1.95451
1.53942	1.57496	1.53901	1.82668	1.53928	1.66352	1.53827	1.97683
1.54182	1.5978	1.54141	1.85421	1.54167	1.69187	1.54065	2.01058
1.54425	1.60533	1.54381	1.87968	1.54408	1.71049	1.54306	2.02688
1.54668	1.61286	1.5462	1.90873	1.54647	1.74333	1.54543	2.06282
1.54909	1.6323	1.54859	1.94295	1.54888	1.76258	1.54782	2.09218
1.55148	1.66753	1.55097	1.97703	1.55127	1.79573	1.55021	2.11685
1.55386	1.70422	1.55336	2.00783	1.55367	1.81761	1.55257	2.16185
1.55624	1.73921	1.55576	2.03695	1.55606	1.84994	1.55496	2.18803
1.55866	1.75379	1.55814	2.06946	1.55846	1.87862	1.55732	2.22881
1.56109	1.76181	1.56052	2.10697	1.56085	1.907	1.55968	2.2748
1.5635	1.77809	1.5629	2.14514	1.56324	1.94164	1.56206	2.30672
1.5659	1.8053	1.56529	2.17981	1.56563	1.96815	1.56439	2.36541
1.56827	1.84782	1.56768	2.21277	1.56801	2.00975	1.56675	2.40964
1.57065	1.88742	1.57006	2.24949	1.57041	2.03495	1.5691	2.45905
1.57304	1.91707	1.57243	2.29189	1.57278	2.07933	1.57141	2.52731
1.57546	1.93116	1.5748	2.33458	1.57517	2.11008	1.57376	2.57463
1.57788	1.94137	1.57718	2.37379	1.57754	2.15524	1.57607	2.64758
1.58029	1.96591	1.57956	2.4123	1.57992	2.19308	1.57837	2.71891
1.58267	2.00016	1.58193	2.45536	1.58229	2.23593	1.5807	2.78263
1.58503	2.04949	1.58429	2.50352	1.58465	2.28293	1.58296	2.8752
1.5874	2.09274	1.58665	2.55206	1.58702	2.32446	1.58526	2.94927
1.5898	2.12238	1.58902	2.59733	1.58937	2.38133	1.58753	3.03984
1.5922	2.14352	1.59139	2.64216	1.59174	2.42431	1.58978	3.14387
1.59462	2.16077	1.59375	2.69175	1.59408	2.48878	1.59206	3.2295
1.59701	2.18896	1.5961	2.74705	1.59644	2.53835	1.59428	3.34814
1.59938	2.23318	1.59845	2.80217	1.59877	2.6066	1.59651	3.45701
1.60174	2.28615	1.60081	2.85343	1.60112	2.66636	1.59874	3.56935
1.6041	2.33377	1.60317	2.90517	1.60344	2.738	1.60092	3.70841
1.60648	2.37386	1.60551	2.96304	1.60576	2.8105	1.60314	3.82548
1.60887	2.4001	1.60785	3.02657	1.60808	2.88449	1.60531	3.97069
1.61128	2.4244	1.61019	3.08944	1.61038	2.97077	1.60748	4.11803
1.61366	2.46109	1.61254	3.1482	1.6127	3.04994	1.60965	4.25747
1.61602	2.5075	1.61488	3.20861	1.61497	3.14949	1.61177	4.43045
1.61837	2.5663	1.61721	3.27557	1.61728	3.23497	1.61392	4.58362
1.62072	2.62267	1.61953	3.34846	1.61954	3.34312	1.61604	4.75546
1.62307	2.67466	1.62186	3.41941	1.62182	3.44046	1.61813	4.94268
1.62546	2.71062	1.62419	3.48752	1.62407	3.55703	1.62025	5.11206
1.62784	2.74391	1.62651	3.55785	1.62633	3.67018	1.62231	5.31539
1.63022	2.78254	1.62883	3.63632	1.62857	3.79427	1.62439	5.50797
1.63258	2.83527	1.63114	3.71863	1.6308	3.92502	1.62646	5.70497
1.63492	2.89868	1.63344	3.79965	1.63303	4.05401	1.62848	5.92929
1.63724	2.97279	1.63576	3.87723	1.63523	4.20245	1.63054	6.13077
1.63958	3.03183	1.63807	3.95775	1.63744	4.34014	1.63255	6.35954
1.64195	3.078	1.64037	4.04642	1.63962	4.50544	1.63455	6.59143
1.64432	3.12003	1.64266	4.13911	1.64181	4.65622	1.63658	6.81196
1.64669	3.1645	1.64495	4.23026	1.64397	4.83175	1.63854	7.06679
1.64903	3.2284	1.64724	4.31893	1.64613	5.00146	1.64054	7.30272
1.65134	3.30712	1.64954	4.41107	1.64827	5.18809	1.64251	7.55191
1.65365	3.38585	1.65182	4.51022	1.6504	5.37683	1.64445	7.81788
1.65598	3.4551	1.65409	4.61469	1.65253	5.5684	1.64643	8.06509
1.65833	3.50879	1.65636	4.71788	1.65463	5.77669	1.64834	8.3431
1.66068	3.56589	1.65864	4.81795	1.65674	5.97817	1.65028	8.61265
1.66302	3.63004	1.66091	4.92221	1.65881	6.20461	1.65221	8.88275
1.66534	3.70366	1.66317	5.03489	1.66091	6.41864	1.6541	9.17639
1.66763	3.79404	1.66541	5.15293	1.66295	6.66181	1.65602	9.45161
1.66992	3.88832	1.66767	5.26958	1.66502	6.89254	1.65791	9.74755
1.67222	3.9736	1.66992	5.38344	1.66704	7.14491	1.65978	10.0457
1.67456	4.03799	1.67217	5.50232	1.66908	7.39169	1.66168	10.3366
1.67689	4.10457	1.6744	5.62883	1.6711	7.65359	1.66353	10.6509
1.67921	4.18256	1.67663	5.76179	1.67311	7.91862	1.6654	10.953
1.6815	4.27027	1.67885	5.89452	1.67511	8.188	1.66725	11.2647
1.68377	4.37937	1.68108	6.02348	1.67708	8.47449	1.66909	11.5873
1.68603	4.49187	1.6833	6.15828	1.67907	8.75176	1.67094	11.8984
1.68832	4.58225	1.68551	6.30159	1.68102	9.05237	1.67276	12.2292
1.69062	4.66729	1.68771	6.45253	1.68299	9.33839	1.67459	12.5568
1.69293	4.74748	1.6899	6.60292	1.68492	9.65282	1.67641	12.8848
1.69522	4.83908	1.6921	6.75226	1.68687	9.95291	1.6782	13.2278
1.69748	4.95182	1.69429	6.90369	1.68879	10.2717	1.68002	13.5596
1.69971	5.08302	1.69648	7.06317	1.69072	10.5864	1.68181	13.9047
1.70195	5.20451	1.69865	7.2272	1.69264	10.9066	1.6836	14.2513
1.70421	5.31628	1.70083	7.3895	1.69454	11.2402	1.68539	14.5945
1.7065	5.40861	1.70301	7.54914	1.69645	11.5627	1.68716	14.9523
1.70878	5.51066	1.70518	7.71585	1.69834	11.9035	1.68895	15.3005
1.71103	5.62729	1.70734	7.88782	1.70025	12.2303	1.69072	15.6551
1.71325	5.76092	1.70949	8.06421	1.70211	12.5808	1.69248	16.0148
1.71545	5.90914	1.71164	8.24265	1.70401	12.9146	1.69426	16.3675
1.71767	6.04277	1.71379	8.41858	1.70588	13.2632	1.69601	16.7333
1.71994	6.14968	1.71594	8.59687	1.70777	13.6057	1.69777	17.0955
1.72222	6.2493	1.71809	8.78032	1.70964	13.9524	1.69954	17.4557
1.72446	6.37079	1.72023	8.96291	1.71152	14.2992	1.70128	17.8256
1.72666	6.52143	1.72238	9.14199	1.7134	14.6422	1.70305	18.1834
1.72885	6.67451	1.72453	9.31821	1.71526	14.9936	1.7048	18.5487
1.73104	6.83001	1.72668	9.49775	1.71716	15.3301	1.70655	18.9148
1.73325	6.9685	1.72882	9.68064	1.71902	15.6852	1.70832	19.274
1.73549	7.08999	1.73097	9.86163	1.72092	16.0163	1.71006	19.6438
1.73775	7.20419	1.73312	10.0401	1.72279	16.366	1.71182	20.0055
1.73996	7.34511	1.73527	10.2155	1.72469	16.6959	1.71358	20.368
1.74214	7.50305	1.73742	10.3985	1.72657	17.0392	1.7153	20.7528
1.74432	7.66341	1.73955	10.5842	1.72846	17.3786	1.71703	21.1291
1.7465	7.8262	1.74169	10.7699	1.73034	17.7217	1.71876	21.5077
1.74872	7.96227	1.74383	10.9531	1.73222	18.0653	1.72047	21.8929
1.75097	8.0789	1.74598	11.1357	1.73411	18.4011	1.72223	22.258
1.7532	8.20767	1.74812	11.3198	1.736	18.7398	1.72396	22.6314
1.75542	8.34131	1.75026	11.5009	1.73792	19.0609	1.72573	22.989
1.75761	8.49681	1.75242	11.6757	1.73983	19.384	1.72753	23.3329
1.75978	8.66204	1.75459	11.8432	1.74178	19.6848	1.72932	23.6775
1.76196	8.8224	1.75676	12.0058	1.74374	19.9843	1.73116	23.9927
1.76419	8.95603	1.75894	12.1657	1.74572	20.2627	1.73301	24.3067
1.76646	9.05808	1.76114	12.3191	1.74772	20.5346	1.7349	24.6017
1.76871	9.17471	1.76334	12.464	1.74975	20.7874	1.73683	24.8727
1.77095	9.2962	1.76556	12.5981	1.7518	21.0282	1.73877	25.1415
1.77318	9.4274	1.7678	12.7239	1.75387	21.2548	1.74076	25.378
1.77537	9.58291	1.77004	12.8467	1.75598	21.4589	1.74278	25.6046
1.77759	9.71897	1.77229	12.9613	1.7581	21.6549	1.74482	25.8156
1.77982	9.85018	1.77457	13.0652	1.76026	21.8264	1.74692	25.9955
1.7821	9.94737	1.77686	13.1558	1.76243	21.9929	1.74903	26.1723
1.78441	10.0251	1.77917	13.2364	1.76465	22.1299	1.7512	26.3188

## Sheet: Fig.5f
Catalyst diameter （nm）	TOF （h-1）	Overpotential (mV)
70	7.56	554
130	11.88	503
250	16.92	456
350	26.28	429
